# Supplementary material for: Some new or poorly-known Zephroniidae (Diplopoda, Sphaerotheriida) from Vietnam
Source: Zookeys. 2020 Apr 28;930:37–60. doi: 10.3897/zookeys.930.47742 (PMC7200893; doi:10.3897/zookeys.930.47742)
Supplement: XML Treatment for Sphaerobelum bicorne [file zookeys.930.47742-treatment1.xml]

<!DOCTYPE tp:taxon-treatment
  PUBLIC "-//TaxonX//DTD Taxonomic Treatment Publishing DTD v0 20100105//EN" "tax-treatment-NSO.dtd">
<tp:taxon-treatment xmlns:tp="http://www.plazi.org/taxpub"><tp:treatment-meta><kwd-group><label>Taxon classification</label><kwd><named-content xmlns:xlink="http://www.w3.org/1999/xlink" content-type="kingdom">Animalia</named-content></kwd><kwd><named-content xmlns:xlink="http://www.w3.org/1999/xlink" content-type="order">Diplopoda</named-content></kwd><kwd><named-content xmlns:xlink="http://www.w3.org/1999/xlink" content-type="family">Zephroniidae</named-content></kwd></kwd-group><mixed-citation publication-type="journal"><person-group><name><surname>Semenyuk</surname><given-names>Irina</given-names></name><name><surname>Golovatch</surname><given-names>Sergei I.</given-names></name><name><surname>Wesener</surname><given-names>Thomas</given-names></name></person-group><article-title>Some new or poorly-known <tp:taxon-name><tp:taxon-name-part taxon-name-part-type="family">Zephroniidae</tp:taxon-name-part></tp:taxon-name> (<tp:taxon-name><tp:taxon-name-part taxon-name-part-type="class">Diplopoda</tp:taxon-name-part></tp:taxon-name>, <tp:taxon-name><tp:taxon-name-part taxon-name-part-type="order">Sphaerotheriida</tp:taxon-name-part></tp:taxon-name>) from Vietnam</article-title><source>Zookeys</source><day>28</day><month>4</month><year>2020</year><volume>930</volume><fpage>37</fpage><lpage>60</lpage><pub-id pub-id-type="doi">10.3897/zookeys.930.47742</pub-id></mixed-citation></tp:treatment-meta><tp:nomenclature><tp:taxon-name><object-id xmlns:xlink="http://www.w3.org/1999/xlink" content-type="arpha" xlink:type="simple">43FB7CBE-A82A-5868-AB1A-EFF92A6F435B</object-id>
              <tp:taxon-name-part taxon-name-part-type="genus" reg="Sphaerobelum">Sphaerobelum</tp:taxon-name-part>
              <tp:taxon-name-part taxon-name-part-type="species" reg="bicorne">bicorne</tp:taxon-name-part>
            </tp:taxon-name><tp:taxon-authority>Attems, 1938</tp:taxon-authority><xref ref-type="fig" rid="F1">Figs 1A–C</xref><xref ref-type="fig" rid="F3">, 3A</xref><xref ref-type="fig" rid="F4">, 4A</xref><xref ref-type="fig" rid="F5">, 5</xref><tp:nomenclature-citation-list><tp:nomenclature-citation><tp:taxon-name>
                  <tp:taxon-name-part taxon-name-part-type="genus" reg="Sphaerobelum">Sphaerobelum</tp:taxon-name-part> <tp:taxon-name-part taxon-name-part-type="species" reg="bicorne">bicorne</tp:taxon-name-part></tp:taxon-name><comment>Attems, 1938: 200; <xref ref-type="bibr" rid="B3">Enghoff et al. 2004</xref>: 32 (list); <xref ref-type="bibr" rid="B6">Jeekel 2001</xref>: 17 (list); <xref ref-type="bibr" rid="B16">Wongthamwanich et al. 2012</xref>: 34 (key); <xref ref-type="bibr" rid="B14">Wesener 2019</xref>: 211 (key).</comment></tp:nomenclature-citation></tp:nomenclature-citation-list></tp:nomenclature><tp:treatment-sec sec-type="material" id="SECID0EPJAC"><title>Material examined.</title><p>1 ♂, 1 ♀ (<named-content xmlns:xlink="http://www.w3.org/1999/xlink" content-type="dwc:institutional_code" xlink:type="simple">ZFMK</named-content> MYR8860), 2 ♂, 5 ♀, 2 juv. (<abbrev xmlns:xlink="http://www.w3.org/1999/xlink" xlink:title="Zoological Museum, State University of Moscow, Russia" id="ABBRID0EZJAC" xlink:type="simple">ZMUM</abbrev> Rd 4636), Vietnam, Quang Nam Prov., Song Thanh National Park, <named-content xmlns:xlink="http://www.w3.org/1999/xlink" content-type="dwc:verbatimCoordinates" xlink:type="simple"><named-content content-type="geo-json" specific-use="{&#34;type&#34;:&#34;Point&#34;,&#34;coordinates&#34;:[107.383333,15.550000]}" id="NCID0EAKAC" xlink:type="simple">15°33'N, 107°23'E</named-content></named-content>, 1000 m a.s.l., tropical forest in a narrow river valley, on forest floor (♂) and in leaf litter (♀), daytime, V.2019, I. I. Semenyuk leg. <bold><italic>Syntypes</italic></bold> 1 ♂, 1 ♀ (<named-content xmlns:xlink="http://www.w3.org/1999/xlink" content-type="dwc:institutional_code" xlink:type="simple">NHMW</named-content> 2196), Vietnam, South Annam (Tourane = Da Nang), Ba Na Hills, C. Dawydoff leg. Studied only from numerous photographs by author TW.</p></tp:treatment-sec><tp:treatment-sec sec-type="New diagnosis" id="SECID0EMKAC"><title>New diagnosis.</title><p><italic><tp:taxon-name><tp:taxon-name-part taxon-name-part-type="genus" reg="Sphaerobelum">Sphaerobelum</tp:taxon-name-part> <tp:taxon-name-part taxon-name-part-type="species" reg="bicorne">bicorne</tp:taxon-name-part></tp:taxon-name></italic> belongs to the group of congeners in which the mesal margin of the femur is extended into several teeth. <italic><tp:taxon-name><tp:taxon-name-part taxon-name-part-type="genus" reg="Sphaerobelum">Sphaerobelum</tp:taxon-name-part> <tp:taxon-name-part taxon-name-part-type="species" reg="bicorne">bicorne</tp:taxon-name-part></tp:taxon-name></italic> shares only with <italic><tp:taxon-name><tp:taxon-name-part taxon-name-part-type="genus" reg="Sphaerobelum">S.</tp:taxon-name-part> <tp:taxon-name-part taxon-name-part-type="species" reg="bolavensis">bolavensis</tp:taxon-name-part></tp:taxon-name></italic> Wesener, 2019, from Laos (<xref ref-type="bibr" rid="B14">Wesener 2019</xref>), the presence of such an extension in the apical part of the femur, but differs from the latter species in several characters: ♀ operculum projecting into two conspicuous processes (Fig. <xref ref-type="fig" rid="F5">5H</xref>) (vs. one process in <italic><tp:taxon-name><tp:taxon-name-part taxon-name-part-type="genus" reg="Sphaerobelum">S.</tp:taxon-name-part> <tp:taxon-name-part taxon-name-part-type="species" reg="bolavensis">bolavensis</tp:taxon-name-part></tp:taxon-name></italic>), telopoditomere 4 of posterior telopod straight, apically with a recessed hook (Fig. <xref ref-type="fig" rid="F5">5A, B</xref>) (vs. no hook in <italic><tp:taxon-name><tp:taxon-name-part taxon-name-part-type="genus" reg="Sphaerobelum">S.</tp:taxon-name-part> <tp:taxon-name-part taxon-name-part-type="species" reg="bolavensis">bolavensis</tp:taxon-name-part></tp:taxon-name></italic>), and locking carina of anal shield long (vs. short in <italic><tp:taxon-name><tp:taxon-name-part taxon-name-part-type="genus" reg="Sphaerobelum">S.</tp:taxon-name-part> <tp:taxon-name-part taxon-name-part-type="species" reg="bolavensis">bolavensis</tp:taxon-name-part></tp:taxon-name></italic>).</p></tp:treatment-sec><tp:treatment-sec sec-type="material" id="SECID0EANAC"><title>Redescription (mostly based on <named-content xmlns:xlink="http://www.w3.org/1999/xlink" content-type="dwc:institutional_code" xlink:type="simple">ZFMK</named-content> material).</title><p><bold><italic>Body length</italic></bold>: ♂ length ca. 40.9 mm, width of thoracic shield 21.3 mm, of tergite 8, 21.9 mm (= broadest), height of thoracic shield, 12.1 mm, of tergite 8, 13.3 mm (= highest); ♀ length ca. 42.7 mm, width of thoracic shield, 23.5 mm, of tergite 7, 24.3 mm (= broadest), height of thoracic shield 11.9 mm, of tergite 8, 15.1 mm (= highest). <abbrev xmlns:xlink="http://www.w3.org/1999/xlink" xlink:title="Zoological Museum, State University of Moscow, Russia" id="ABBRID0EQNAC" xlink:type="simple">ZMUM</abbrev> adults 18 (♂) to 23 mm wide (♀). <bold><italic>Coloration</italic></bold>: both in vivo and in vitro, after several months of preservation in ethanol, uniformly black to blackish, shining. Head and collum also black. Antennae orange, legs in life mainly blackish as well (Fig. <xref ref-type="fig" rid="F1">1D–F</xref>), but in alcohol dark olive, usually with several basal segments and tarsi or their distal halves orange, only juveniles a little lighter, dark brown to blackish, some with very vague variegated tergal patterns (Fig. <xref ref-type="fig" rid="F1">1G, H</xref>). <bold><italic>Head</italic></bold>: eyes with &gt;70 ocelli. Aberrant ocellus located inside antennal groove. Antennae short (Fig. <xref ref-type="fig" rid="F5">5G</xref>), with rounded joints, protruding posteriorly to leg-pair 3. All antennomeres densely pubescent, sensilla basiconica surrounding apical disc. Shape of antennae sexually dimorphic, cylindrical in ♀, thickened, apically broadened and slightly flattened in ♂. Apical disc with ca. 74/76 (♂) or 56/51 (♀) apical cones, respectively. Apical cones typical of <tp:taxon-name><tp:taxon-name-part taxon-name-part-type="class">Diplopoda</tp:taxon-name-part></tp:taxon-name>. Organ of Tömösváry located inside antennal groove. <bold><italic>Gnathochilarium</italic></bold>: structure typical of the order. Palpi with sensory cones arranged in clusters. <bold><italic><tp:taxon-name><tp:taxon-name-part taxon-name-part-type="genus" reg="Mandibles">Mandibles</tp:taxon-name-part></tp:taxon-name></italic></bold>: not dissected. <bold><italic>Stigmatic plates</italic></bold>: first stigmatic plate broadly rounded, apex clearly rounded, weakly curved towards coxa 1. <bold><italic><tp:taxon-name><tp:taxon-name-part taxon-name-part-type="genus" reg="Laterotergites">Laterotergites</tp:taxon-name-part></tp:taxon-name></italic></bold>: laterotergite 1 strongly projecting into a well-rounded tip. Laterotergite 2 well-rounded, like following laterotergites. <bold><italic>Collum</italic></bold>: with a glabrous surface, margins with few isolated setae. <bold><italic>Thoracic shield</italic></bold>: surface glabrous like tergites, setae only in grooves. Shallow grooves beset with numerous long setae, sloping towards groove with 5 or 6 continuous lateral and posterior keels. <bold><italic>Tergites</italic></bold>: surface of anterior half of tergites setose, with very small setae and small pits, posterior half of tergite smooth (Fig. <xref ref-type="fig" rid="F4">4A</xref>). Tips of midbody paratergites projecting posteriorly. <bold><italic>Endotergum</italic></bold>: inner section lacking any spines or setae. Middle area with a single row of large, dense, elliptical, cuticular impressions. Distance between impressions shorter than half their diameter. Apically, 3–4 dense rows of long marginal bristles, tips of longest setae clearly protruding beyond tergal margin (Fig. <xref ref-type="fig" rid="F3">3A</xref>). Bristles not smooth, but with numerous small spinicles. <bold><italic>Anal shield</italic></bold>: large, sexually dimorphic: in ♀ well-rounded, in ♂ weakly bell-shaped. Surface in ♀ only in anterior half, in ♂ completely covered with tiny setae. Underside with a single, long, black, locking carina, this being slightly longer than width of last laterotergite, locking carina located close to last laterotergite. <bold><italic>Legs</italic></bold>: leg 1 with 4, leg 2 with 5, leg 3 with 6 or 7 ventral spines. First two leg-pairs each without an apical spine. Leg-pairs 4–21 with 7–9 ventral spines and one dorso-apical spine (Fig. <xref ref-type="fig" rid="F5">5F</xref>). In leg 9, femur 1.7, tarsus 3.8 times longer than wide (Fig. <xref ref-type="fig" rid="F5">5F</xref>). All podomeres densely setose. Coxa with a large and well-rounded process. Coxa process sharp in legs 1 and 2. Prefemur apico-mesally with a weak projection. Femur in apical part extended mesally into a dentate margin featuring 4–6 teeth. <bold><italic>Female sexual characters</italic></bold>: vulva large, covering 2/3 of coxa, extending mesally to anterior half of prefemur (Fig. <xref ref-type="fig" rid="F5">5H</xref>). Operculum centrally deeply recessed, apical margin projecting into two rounded lobes, 2–3 times as high as remaining operculum (Fig. <xref ref-type="fig" rid="F5">5H</xref>). Subanal plate well-rounded, almost circular. <bold><italic>Male sexual characters</italic></bold>: gonopore covered with a single, undivided, circular, sclerotized plate. <bold><italic>Anterior telopods</italic></bold> (Fig. <xref ref-type="fig" rid="F5">5C–E</xref>): consisting of only 3 telopoditomeres distal to syncoxite, telopoditomeres 3 and 4 partly fused. Telopoditomere 1 cylindrical, slightly longer than wide. Telopoditomere 2 large, without process as long as telopoditomere 3. Process of telopoditomere 2 located posteriorly, visible in anterior view. Process slender, projecting to 2/3 of telopoditomere 3, conspicuously curved, with an almost sharp apex. Telopoditomere 3 massive, cylindrical, straight, apically slightly tapering. Posterior side with a black sclerotized spot and a small, triangular spine. Telopoditomere 1 in apical view covered with long setae. In posterior view all telopoditomeres setose. <bold><italic>Posterior telopods</italic></bold> (Fig. <xref ref-type="fig" rid="F5">5A, B</xref>): telopoditomere 1 large and cylindrical, twice as long as wide, reaching the length of telopoditomere 3. Immovable finger (process of telopoditomere 2) shorter than movable finger, consisting of telopoditomeres 3 and 4. Immovable finger with a characteristic, distally swollen apex, clearly rounded, apex therefore wider as base, projecting especially strongly at lower margin. Telopoditomere 3 rectangular, clearly rounded, with a sharp process directed towards immovable finger. Telopoditomere 4 as long as, but slightly more slender than, telopoditomere 3, 2.5 times longer than wide, apically weakly tapering, with a tiny curved hook directed towards immovable finger. Telopoditomere 1 on both sides covered with setae, remaining telopoditomeres in posterior view almost glabrous, in anterior view with few isolated setae except for immovable finger which is more densely setose.</p><fig id="F1" position="float" orientation="portrait"><object-id xmlns:xlink="http://www.w3.org/1999/xlink" content-type="doi" xlink:type="simple">10.3897/zookeys.930.47742.figure1</object-id><object-id xmlns:xlink="http://www.w3.org/1999/xlink" content-type="arpha" xlink:type="simple">1DA46176-6010-5D47-B250-EB72624CA8FB</object-id><label>Figure 1.</label><caption><p>Live <italic><tp:taxon-name><tp:taxon-name-part taxon-name-part-type="genus" reg="Sphaerobelum">Sphaerobelum</tp:taxon-name-part> <tp:taxon-name-part taxon-name-part-type="species" reg="pumatense">pumatense</tp:taxon-name-part></tp:taxon-name></italic> sp. nov. (<bold>A–C</bold>) and <italic><tp:taxon-name><tp:taxon-name-part taxon-name-part-type="genus" reg="Sphaerobelum">Sphaerobelum</tp:taxon-name-part> <tp:taxon-name-part taxon-name-part-type="species" reg="bicorne">bicorne</tp:taxon-name-part></tp:taxon-name></italic> Attems, 1938 (<bold>D–H</bold>) in the field <bold>A–C</bold> adult, enrolled, ventral view and walking, respectively <bold>D–F</bold> adults, ventral view, and enrolled, respectively <bold>G, H</bold> juvenile, enrolled and unrolling, respectively. Pictures taken not to scale.</p></caption><graphic xmlns:xlink="http://www.w3.org/1999/xlink" xlink:href="zookeys-930-037-g001.jpg" position="float" orientation="portrait" xlink:type="simple" id="oo_404782.jpg"><uri content-type="original_file" xlink:type="simple">https://binary.pensoft.net/fig/404782</uri></graphic></fig></tp:treatment-sec><tp:treatment-sec sec-type="remarks" id="SECID0ENCAE"><title>Remarks.</title><p>In the field, these millipedes were found in a very wide range of habitats, from 700 to 1200 m a.s.l., including extremely humid forest on river banks and in valleys with abundant <italic><tp:taxon-name><tp:taxon-name-part taxon-name-part-type="genus" reg="Cyathea">Cyathea</tp:taxon-name-part></tp:taxon-name></italic> sp. tree ferns, on sandy soils and in sparse leaf litter; on hill slopes covered with rich broadleaved tropical forest and a thick leaf litter layer; as well as on very dry ridges and interfluves with broadleaved forest with admixtures of coniferous trees, and in open places colonized by <italic><tp:taxon-name><tp:taxon-name-part taxon-name-part-type="genus" reg="Dicranopteris">Dicranopteris</tp:taxon-name-part></tp:taxon-name></italic> sp. ferns and <italic><tp:taxon-name><tp:taxon-name-part taxon-name-part-type="genus" reg="Melastoma">Melastoma</tp:taxon-name-part></tp:taxon-name></italic> sp. bushes. A similar number of males and females were recorded during the expedition (30 adult individuals in total). Two-thirds of the females were hidden in leaf litter inside their “living chambers”, the remaining were spotted walking on the forest floor. All males were likewise walking on the forest floor, most probably searching for mates. The few recorded juveniles of both sexes were hidden in leaf litter. During the expedition, the day temperature on the leaf litter surface averaged 24 °C, compared to 19 °C in the night, with occasional nights when the temperature dropped down to 17.5 °C. Heavy, but rather short showers took place almost every day, quite often also with fogs in the evening. The abundance of the millipedes did not change drastically under rains, only slightly decreasing on non-rainy days in open habitats.</p><p>According to local knowledge, April is the driest month in the Park, while the rest of the year is extremely humid. Surprisingly, we noticed the lack of <tp:taxon-name><tp:taxon-name-part taxon-name-part-type="class">Diplopoda</tp:taxon-name-part></tp:taxon-name> during the expedition with very little millipede activity, but <italic><tp:taxon-name><tp:taxon-name-part taxon-name-part-type="genus" reg="Sphaerobelum">S.</tp:taxon-name-part> <tp:taxon-name-part taxon-name-part-type="species" reg="bicorne">bicorne</tp:taxon-name-part></tp:taxon-name></italic> was abundant at different age stadia. It may be a strategy for avoiding competition with other millipede species, as <italic><tp:taxon-name><tp:taxon-name-part taxon-name-part-type="genus" reg="Sphaerobelum">Sphaerobelum</tp:taxon-name-part></tp:taxon-name></italic> is a quite robust and well-protected diplopod capable of surviving difficult conditions.</p><fig id="F2" position="float" orientation="portrait"><object-id xmlns:xlink="http://www.w3.org/1999/xlink" content-type="doi" xlink:type="simple">10.3897/zookeys.930.47742.figure2</object-id><object-id xmlns:xlink="http://www.w3.org/1999/xlink" content-type="arpha" xlink:type="simple">85178044-DBA7-583F-9748-E0EF58B67174</object-id><label>Figure 2.</label><caption><p>Live <italic><tp:taxon-name><tp:taxon-name-part taxon-name-part-type="genus" reg="Sphaeropoeus">Sphaeropoeus</tp:taxon-name-part> <tp:taxon-name-part taxon-name-part-type="species" reg="bidoupensis">bidoupensis</tp:taxon-name-part></tp:taxon-name></italic> sp. nov. (<bold>A–E</bold>) and <italic><tp:taxon-name><tp:taxon-name-part taxon-name-part-type="genus" reg="Sphaeropoeus">Sphaeropoeus</tp:taxon-name-part> <tp:taxon-name-part taxon-name-part-type="species" reg="honbaensis">honbaensis</tp:taxon-name-part></tp:taxon-name></italic> sp. nov. (<bold>F–H</bold>) in the field <bold>A</bold> enrolled male (left) and female (right) <bold>B</bold> adult, ventral view <bold>C</bold> adult and its excrements in a “living room” in leaf litter <bold>D</bold> early instar juvenile enrolled in its “living room”, with surrounding dead leaves eaten and excrement used to shape the room <bold>E</bold> enrolled middle-sized instar juvenile <bold>F–H</bold> adult, enrolled and walking, respectively. Pictures taken not to scale.</p></caption><graphic xmlns:xlink="http://www.w3.org/1999/xlink" xlink:href="zookeys-930-037-g002.jpg" position="float" orientation="portrait" xlink:type="simple" id="oo_404783.jpg"><uri content-type="original_file" xlink:type="simple">https://binary.pensoft.net/fig/404783</uri></graphic></fig></tp:treatment-sec><tp:treatment-sec><!--Section generated to contain objects referenced in tp:taxon-treatment.--><fig id="F3" position="float" orientation="portrait"><object-id xmlns:xlink="http://www.w3.org/1999/xlink" content-type="doi" xlink:type="simple">10.3897/zookeys.930.47742.figure3</object-id><object-id xmlns:xlink="http://www.w3.org/1999/xlink" content-type="arpha" xlink:type="simple">BAB2ACF8-F458-557A-8F12-16ECF344A85D</object-id><label>Figure 3.</label><caption><p>Endoterga of midbody segments, SEM micrographs. <bold>A</bold><italic><tp:taxon-name><tp:taxon-name-part taxon-name-part-type="genus" reg="Sphaerobelum">Sphaerobelum</tp:taxon-name-part> <tp:taxon-name-part taxon-name-part-type="species" reg="bicorne">bicorne</tp:taxon-name-part></tp:taxon-name></italic> Attems, 1938, ♂ (<named-content xmlns:xlink="http://www.w3.org/1999/xlink" content-type="dwc:institutional_code" xlink:type="simple">ZFMK</named-content>) <bold>B</bold><italic><tp:taxon-name><tp:taxon-name-part taxon-name-part-type="genus" reg="Sphaerobelum">Sphaerobelum</tp:taxon-name-part> <tp:taxon-name-part taxon-name-part-type="species" reg="pumatense">pumatense</tp:taxon-name-part></tp:taxon-name></italic> sp. nov., ♂ holotype <bold>C</bold><italic><tp:taxon-name><tp:taxon-name-part taxon-name-part-type="genus" reg="Sphaeropoeus">Sphaeropoeus</tp:taxon-name-part> <tp:taxon-name-part taxon-name-part-type="species" reg="maculatus">maculatus</tp:taxon-name-part></tp:taxon-name></italic> (Verhoeff, 1924), ♂ lectotype <bold>D</bold><italic><tp:taxon-name><tp:taxon-name-part taxon-name-part-type="genus" reg="Sphaeropoeus">Sphaeropoeus</tp:taxon-name-part> <tp:taxon-name-part taxon-name-part-type="species" reg="bidoupensis">bidoupensis</tp:taxon-name-part></tp:taxon-name></italic> sp. nov., ♂ holotype <bold>E</bold><italic><tp:taxon-name><tp:taxon-name-part taxon-name-part-type="genus" reg="Sphaeropoeus">Sphaeropoeus</tp:taxon-name-part> <tp:taxon-name-part taxon-name-part-type="species" reg="honbaensis">honbaensis</tp:taxon-name-part></tp:taxon-name></italic> sp. nov., ♂ holotype. Scale bars: 0.2 mm.</p></caption><graphic xmlns:xlink="http://www.w3.org/1999/xlink" xlink:href="zookeys-930-037-g003.jpg" position="float" orientation="portrait" xlink:type="simple" id="oo_404784.jpg"><uri content-type="original_file" xlink:type="simple">https://binary.pensoft.net/fig/404784</uri></graphic></fig><fig id="F4" position="float" orientation="portrait"><object-id xmlns:xlink="http://www.w3.org/1999/xlink" content-type="doi" xlink:type="simple">10.3897/zookeys.930.47742.figure4</object-id><object-id xmlns:xlink="http://www.w3.org/1999/xlink" content-type="arpha" xlink:type="simple">9B462FA4-E33D-5517-B0E9-ED8DD30F556F</object-id><label>Figure 4.</label><caption><p>Tergal surface of midbody segments, SEM micrographs. <bold>A</bold><italic><tp:taxon-name><tp:taxon-name-part taxon-name-part-type="genus" reg="Sphaerobelum">Sphaerobelum</tp:taxon-name-part> <tp:taxon-name-part taxon-name-part-type="species" reg="bicorne">bicorne</tp:taxon-name-part></tp:taxon-name></italic> Attems, 1938, ♂ (<named-content xmlns:xlink="http://www.w3.org/1999/xlink" content-type="dwc:institutional_code" xlink:type="simple">ZFMK</named-content>) <bold>B</bold><italic><tp:taxon-name><tp:taxon-name-part taxon-name-part-type="genus" reg="Sphaeropoeus">Sphaeropoeus</tp:taxon-name-part> <tp:taxon-name-part taxon-name-part-type="species" reg="bidoupensis">bidoupensis</tp:taxon-name-part></tp:taxon-name></italic> sp. nov., ♂ holotype. Scale bars: 0.2 mm.</p></caption><graphic xmlns:xlink="http://www.w3.org/1999/xlink" xlink:href="zookeys-930-037-g004.jpg" position="float" orientation="portrait" xlink:type="simple" id="oo_404785.jpg"><uri content-type="original_file" xlink:type="simple">https://binary.pensoft.net/fig/404785</uri></graphic></fig><fig id="F5" position="float" orientation="portrait"><object-id xmlns:xlink="http://www.w3.org/1999/xlink" content-type="doi" xlink:type="simple">10.3897/zookeys.930.47742.figure5</object-id><object-id xmlns:xlink="http://www.w3.org/1999/xlink" content-type="arpha" xlink:type="simple">FED65080-3778-5588-927A-14816CE5D028</object-id><label>Figure 5.</label><caption><p><italic><tp:taxon-name><tp:taxon-name-part taxon-name-part-type="genus" reg="Sphaerobelum">Sphaerobelum</tp:taxon-name-part> <tp:taxon-name-part taxon-name-part-type="species" reg="bicorne">bicorne</tp:taxon-name-part></tp:taxon-name></italic> Attems, 1938, ♂ (<bold>A–G</bold>) and ♀ (<bold>H</bold>) from Song Thanh National Park. <bold>A, B</bold> Right posterior telopod, anterior and posterior views, respectively <bold>C, D</bold> right anterior telopod, posterior and anterior views, respectively <bold>E</bold> telopoditomeres 2 and 3 of right anterior telopod, lateral view <bold>F</bold> left leg 9, anterior view <bold>G</bold> left antenna <bold>H</bold> left coxa and prefemur 2 with vulva, posterior view. Scale bars: 1.0 mm, <bold>E</bold> drawn not to scale.</p></caption><graphic xmlns:xlink="http://www.w3.org/1999/xlink" xlink:href="zookeys-930-037-g005.jpg" position="float" orientation="portrait" xlink:type="simple" id="oo_404786.jpg"><uri content-type="original_file" xlink:type="simple">https://binary.pensoft.net/fig/404786</uri></graphic></fig></tp:treatment-sec><ref-list><ref id="B3"><mixed-citation xmlns:xlink="http://www.w3.org/1999/xlink" xlink:type="simple"><person-group><name name-style="western"><surname>Enghoff</surname><given-names>H</given-names></name><name name-style="western"><surname>Golovatch</surname><given-names>SI</given-names></name><name name-style="western"><surname>Nguyen</surname><given-names>DA</given-names></name></person-group> (<year>2004</year>) <article-title>A review of the millipede fauna of Vietnam (<tp:taxon-name><tp:taxon-name-part taxon-name-part-type="class">Diplopoda</tp:taxon-name-part></tp:taxon-name>).</article-title><source><tp:taxon-name><tp:taxon-name-part taxon-name-part-type="phylum">Arthropoda</tp:taxon-name-part></tp:taxon-name> Selecta</source><volume>13</volume>(<issue>1–2</issue>): <fpage>29</fpage>–<lpage>43</lpage>.</mixed-citation></ref><ref id="B6"><mixed-citation xmlns:xlink="http://www.w3.org/1999/xlink" xlink:type="simple"><person-group><name name-style="western"><surname>Jeekel</surname><given-names>CAW</given-names></name></person-group> (<year>2001</year>) <article-title>A bibliographic catalogue of the Asiatic <tp:taxon-name><tp:taxon-name-part taxon-name-part-type="order">Sphaerotheriida</tp:taxon-name-part></tp:taxon-name> (<tp:taxon-name><tp:taxon-name-part taxon-name-part-type="class">Diplopoda</tp:taxon-name-part></tp:taxon-name>).</article-title><source>Myriapod Memoranda</source><volume>3</volume>: <fpage>5</fpage>–<lpage>38</lpage>.</mixed-citation></ref><ref id="B16"><mixed-citation xmlns:xlink="http://www.w3.org/1999/xlink" xlink:type="simple"><person-group><name name-style="western"><surname>Wongthamwanich</surname><given-names>N</given-names></name><name name-style="western"><surname>Panha</surname><given-names>S</given-names></name><name name-style="western"><surname>Sierwald</surname><given-names>P</given-names></name><name name-style="western"><surname>Wesener</surname><given-names>T</given-names></name><name name-style="western"><surname>Thirakupt</surname><given-names>K</given-names></name></person-group> (<year>2012</year>) <article-title>A new species of the giant pill-millipede genus <italic><tp:taxon-name><tp:taxon-name-part taxon-name-part-type="genus">Sphaerobelum</tp:taxon-name-part></tp:taxon-name></italic> Verhoeff, 1924 from northern Thailand, with an extensive description and molecular characters (<tp:taxon-name><tp:taxon-name-part taxon-name-part-type="class">Diplopoda</tp:taxon-name-part></tp:taxon-name>: <tp:taxon-name><tp:taxon-name-part taxon-name-part-type="order">Sphaerotheriida</tp:taxon-name-part></tp:taxon-name>: <tp:taxon-name><tp:taxon-name-part taxon-name-part-type="family">Zephroniidae</tp:taxon-name-part></tp:taxon-name>).</article-title><source>Zootaxa</source><volume>3220</volume>: <fpage>29</fpage>–<lpage>43</lpage>. <ext-link xlink:type="simple" ext-link-type="doi" xlink:href="10.11646/zootaxa.3220.1.2">https://doi.org/10.11646/zootaxa.3220.1.2</ext-link></mixed-citation></ref><ref id="B14"><mixed-citation xmlns:xlink="http://www.w3.org/1999/xlink" xlink:type="simple"><person-group><name name-style="western"><surname>Wesener</surname><given-names>T</given-names></name></person-group> (<year>2019</year>) <article-title>First records of giant pill-millipedes from Laos (<tp:taxon-name><tp:taxon-name-part taxon-name-part-type="class">Diplopoda</tp:taxon-name-part></tp:taxon-name>, <tp:taxon-name><tp:taxon-name-part taxon-name-part-type="order">Sphaerotheriida</tp:taxon-name-part></tp:taxon-name>, <tp:taxon-name><tp:taxon-name-part taxon-name-part-type="family">Zephroniidae</tp:taxon-name-part></tp:taxon-name>).</article-title><source>Zootaxa</source><volume>4563</volume>(<issue>2</issue>): <fpage>201</fpage>–<lpage>248</lpage>. <ext-link xlink:type="simple" ext-link-type="doi" xlink:href="10.11646/zootaxa.4563.2.1">https://doi.org/10.11646/zootaxa.4563.2.1</ext-link></mixed-citation></ref></ref-list></tp:taxon-treatment>
