# Supplementary material for: Some new or poorly-known Zephroniidae (Diplopoda, Sphaerotheriida) from Vietnam
Source: Zookeys. 2020 Apr 28;930:37–60. doi: 10.3897/zookeys.930.47742 (PMC7200893; doi:10.3897/zookeys.930.47742)
Supplement: XML Treatment for Sphaerobelum pumatense [file zookeys.930.47742-treatment2.xml]

<!DOCTYPE tp:taxon-treatment
  PUBLIC "-//TaxonX//DTD Taxonomic Treatment Publishing DTD v0 20100105//EN" "tax-treatment-NSO.dtd">
<tp:taxon-treatment xmlns:tp="http://www.plazi.org/taxpub"><tp:treatment-meta><kwd-group><label>Taxon classification</label><kwd><named-content xmlns:xlink="http://www.w3.org/1999/xlink" content-type="kingdom">Animalia</named-content></kwd><kwd><named-content xmlns:xlink="http://www.w3.org/1999/xlink" content-type="order">Diplopoda</named-content></kwd><kwd><named-content xmlns:xlink="http://www.w3.org/1999/xlink" content-type="family">Zephroniidae</named-content></kwd></kwd-group><mixed-citation publication-type="journal"><person-group><name><surname>Semenyuk</surname><given-names>Irina</given-names></name><name><surname>Golovatch</surname><given-names>Sergei I.</given-names></name><name><surname>Wesener</surname><given-names>Thomas</given-names></name></person-group><article-title>Some new or poorly-known <tp:taxon-name><tp:taxon-name-part taxon-name-part-type="family">Zephroniidae</tp:taxon-name-part></tp:taxon-name> (<tp:taxon-name><tp:taxon-name-part taxon-name-part-type="class">Diplopoda</tp:taxon-name-part></tp:taxon-name>, <tp:taxon-name><tp:taxon-name-part taxon-name-part-type="order">Sphaerotheriida</tp:taxon-name-part></tp:taxon-name>) from Vietnam</article-title><source>Zookeys</source><day>28</day><month>4</month><year>2020</year><volume>930</volume><fpage>37</fpage><lpage>60</lpage><pub-id pub-id-type="doi">10.3897/zookeys.930.47742</pub-id></mixed-citation></tp:treatment-meta><tp:nomenclature><tp:taxon-name><object-id xmlns:xlink="http://www.w3.org/1999/xlink" content-type="arpha" xlink:type="simple">4D4EE2CF-60CE-51CD-92C5-8B1DB6EE3685</object-id>
              <tp:taxon-name-part taxon-name-part-type="genus" reg="Sphaerobelum">Sphaerobelum</tp:taxon-name-part>
              <tp:taxon-name-part taxon-name-part-type="species" reg="pumatense">pumatense</tp:taxon-name-part>
              <object-id xmlns:xlink="http://www.w3.org/1999/xlink" content-type="zoobank" xlink:type="simple">http://zoobank.org/180236D4-C6AD-4682-B2C2-911BE419F552</object-id>
            </tp:taxon-name><tp:taxon-status xmlns:xlink="http://www.w3.org/1999/xlink" xlink:type="simple">sp. nov.</tp:taxon-status><xref ref-type="fig" rid="F1">Figs 1A–C</xref><xref ref-type="fig" rid="F3">, 3B</xref><xref ref-type="fig" rid="F6">, 6</xref></tp:nomenclature><tp:treatment-sec sec-type="material" id="SECID0EIHAE"><title>Material examined.</title><p><bold><italic>Holotype</italic></bold> ♂ (<abbrev xmlns:xlink="http://www.w3.org/1999/xlink" xlink:title="Zoological Museum, State University of Moscow, Russia" id="ABBRID0ETHAE" xlink:type="simple">ZMUM</abbrev> Rd 4647), Vietnam, Nghe An Prov., Pu Mat National Park, <named-content xmlns:xlink="http://www.w3.org/1999/xlink" content-type="dwc:verbatimCoordinates" xlink:type="simple"><named-content content-type="geo-json" specific-use="{&#34;type&#34;:&#34;Point&#34;,&#34;coordinates&#34;:[104.633333,18.933333]}" id="NCID0E1HAE" xlink:type="simple">18°56'N, 104°38'E</named-content></named-content>, 200 m a.s.l., mixed tropical forest on steep slopes, on forest floor, daytime, IV.2018, I.I. Semenyuk leg. <bold><italic>Paratypes</italic></bold> 1 ♂, 1 ♀ (<abbrev xmlns:xlink="http://www.w3.org/1999/xlink" xlink:title="Zoological Museum, State University of Moscow, Russia" id="ABBRID0ECIAE" xlink:type="simple">ZMUM</abbrev> Rd 4632), 1 ♂, 2 ♀ (<abbrev xmlns:xlink="http://www.w3.org/1999/xlink" xlink:title="Zoological Museum, State University of Moscow, Russia" id="ABBRID0EGIAE" xlink:type="simple">ZMUM</abbrev> Rd 4648), 1 ♂, 1 ♀ (<named-content xmlns:xlink="http://www.w3.org/1999/xlink" content-type="dwc:institutional_code" xlink:type="simple">ZFMK</named-content> MYR8942), same data as holotype.</p></tp:treatment-sec><tp:treatment-sec sec-type="diagnosis" id="SECID0EOIAE"><title>Diagnosis.</title><p><italic><tp:taxon-name><tp:taxon-name-part taxon-name-part-type="genus" reg="Sphaerobelum">Sphaerobelum</tp:taxon-name-part> <tp:taxon-name-part taxon-name-part-type="species" reg="pumatense">pumatense</tp:taxon-name-part></tp:taxon-name></italic> sp. nov. belongs to the group of congeners in which the mesal margin of the femur is extended into several teeth (Fig. <xref ref-type="fig" rid="F6">6F</xref>). In addition, <italic><tp:taxon-name><tp:taxon-name-part taxon-name-part-type="genus" reg="Sphaerobelum">S.</tp:taxon-name-part> <tp:taxon-name-part taxon-name-part-type="species" reg="pumatense">pumatense</tp:taxon-name-part></tp:taxon-name></italic> sp. nov. shares only with <italic><tp:taxon-name><tp:taxon-name-part taxon-name-part-type="genus" reg="Sphaerobelum">S.</tp:taxon-name-part> <tp:taxon-name-part taxon-name-part-type="species" reg="spinatum">spinatum</tp:taxon-name-part></tp:taxon-name></italic> Wesener, 2019 and <italic><tp:taxon-name><tp:taxon-name-part taxon-name-part-type="genus" reg="Sphaerobelum">S.</tp:taxon-name-part> <tp:taxon-name-part taxon-name-part-type="species" reg="nigrum">nigrum</tp:taxon-name-part></tp:taxon-name></italic> Wesener, 2019, both from Laos, and with <italic><tp:taxon-name><tp:taxon-name-part taxon-name-part-type="genus" reg="Sphaerobelum">S.</tp:taxon-name-part> <tp:taxon-name-part taxon-name-part-type="species" reg="cattiense">cattiense</tp:taxon-name-part></tp:taxon-name></italic><xref ref-type="bibr" rid="B8">Semenyuk et al., 2018</xref> and <italic><tp:taxon-name><tp:taxon-name-part taxon-name-part-type="genus" reg="Sphaerobelum">S.</tp:taxon-name-part> <tp:taxon-name-part taxon-name-part-type="species" reg="konkakinhense">konkakinhense</tp:taxon-name-part></tp:taxon-name></italic><xref ref-type="bibr" rid="B8">Semenyuk et al., 2018</xref>, both from Vietnam, a straight telopoditomere 4 of the posterior telopod (Fig. <xref ref-type="fig" rid="F6">6A, B</xref>). <italic><tp:taxon-name><tp:taxon-name-part taxon-name-part-type="genus" reg="Sphaerobelum">Sphaerobelum</tp:taxon-name-part> <tp:taxon-name-part taxon-name-part-type="species" reg="pumatense">pumatense</tp:taxon-name-part></tp:taxon-name></italic> sp. nov. differs in several unique characters from the four other species: vulval operculum not projecting mesally into a strong tip (Fig. <xref ref-type="fig" rid="F6">6H</xref>); telopoditomere 4 of posterior telopods exceptionally slender, &gt;5× as long as wide (Fig. <xref ref-type="fig" rid="F6">6A, B</xref>).</p><fig id="F3" position="float" orientation="portrait"><object-id xmlns:xlink="http://www.w3.org/1999/xlink" content-type="doi" xlink:type="simple">10.3897/zookeys.930.47742.figure3</object-id><object-id xmlns:xlink="http://www.w3.org/1999/xlink" content-type="arpha" xlink:type="simple">BAB2ACF8-F458-557A-8F12-16ECF344A85D</object-id><label>Figure 3.</label><caption><p>Endoterga of midbody segments, SEM micrographs. <bold>A</bold><italic><tp:taxon-name><tp:taxon-name-part taxon-name-part-type="genus" reg="Sphaerobelum">Sphaerobelum</tp:taxon-name-part> <tp:taxon-name-part taxon-name-part-type="species" reg="bicorne">bicorne</tp:taxon-name-part></tp:taxon-name></italic> Attems, 1938, ♂ (<named-content xmlns:xlink="http://www.w3.org/1999/xlink" content-type="dwc:institutional_code" xlink:type="simple">ZFMK</named-content>) <bold>B</bold><italic><tp:taxon-name><tp:taxon-name-part taxon-name-part-type="genus" reg="Sphaerobelum">Sphaerobelum</tp:taxon-name-part> <tp:taxon-name-part taxon-name-part-type="species" reg="pumatense">pumatense</tp:taxon-name-part></tp:taxon-name></italic> sp. nov., ♂ holotype <bold>C</bold><italic><tp:taxon-name><tp:taxon-name-part taxon-name-part-type="genus" reg="Sphaeropoeus">Sphaeropoeus</tp:taxon-name-part> <tp:taxon-name-part taxon-name-part-type="species" reg="maculatus">maculatus</tp:taxon-name-part></tp:taxon-name></italic> (Verhoeff, 1924), ♂ lectotype <bold>D</bold><italic><tp:taxon-name><tp:taxon-name-part taxon-name-part-type="genus" reg="Sphaeropoeus">Sphaeropoeus</tp:taxon-name-part> <tp:taxon-name-part taxon-name-part-type="species" reg="bidoupensis">bidoupensis</tp:taxon-name-part></tp:taxon-name></italic> sp. nov., ♂ holotype <bold>E</bold><italic><tp:taxon-name><tp:taxon-name-part taxon-name-part-type="genus" reg="Sphaeropoeus">Sphaeropoeus</tp:taxon-name-part> <tp:taxon-name-part taxon-name-part-type="species" reg="honbaensis">honbaensis</tp:taxon-name-part></tp:taxon-name></italic> sp. nov., ♂ holotype. Scale bars: 0.2 mm.</p></caption><graphic xmlns:xlink="http://www.w3.org/1999/xlink" xlink:href="zookeys-930-037-g003.jpg" position="float" orientation="portrait" xlink:type="simple" id="oo_404784.jpg"><uri content-type="original_file" xlink:type="simple">https://binary.pensoft.net/fig/404784</uri></graphic></fig></tp:treatment-sec><tp:treatment-sec sec-type="description" id="SECID0ELOAE"><title>Description.</title><p><bold><italic>Body length</italic></bold>: holotype ♂ length ca. 27.2 mm, width of thoracic shield 15.61 mm, of tergite 7 (= broadest), 15.5 mm, height of thoracic shield, 7.9 mm, of tergite 7 (= highest), 8.2 mm; ♀ length ca. 34.8 mm, width of thoracic shield, 17.2 mm, of tergite 7, 17.9 mm (= broadest), height of thoracic shield, 9.5 mm, of tergite 7, 9.9 mm (= highest). Width of paratypes 14–17 (♂) or 15–17 mm (♀). <bold><italic>Coloration</italic></bold>: both in vivo and in vitro, after &gt;1.5 years of preservation in ethanol, similar, uniformly dark blackish brown, dark chestnut, dark grey-brown or dark reddish brown, in alcohol with posterior margin usually dark brown, paratergite depressions, groove of thoracic shield and legs dark olive to olive-brown, but several basal podomeres and distal halves of tarsi considerably lighter, orange. Antennae blackish to dark brown, but antennomeres 5 and 6 lighter, light brown to nearly orange. Tegument mosly dull to poorly shining (Fig. <xref ref-type="fig" rid="F1">1A–C</xref>). <bold><italic>Head</italic></bold>: eyes with &gt;75 ommatidia. Aberrant ocellus located inside antennal groove. Antennae short (Fig. <xref ref-type="fig" rid="F6">6G</xref>), with rounded joints, protruding posteriorly to leg-pair 3. Lengths of antennomeres: 1 = 2 = 3 = 4 = 5 &lt;&lt; 6. All antennomeres densely pubescent, sensilla basiconica surrounding apical disc. Shape of antennae sexually dimorphic, cylindrical in ♀, thickened, apically broadened and flattened in ♂. Apical disc with ca. 63/67 (♂) or 48/45 (♀) apical cones, respectively. Organ of Tömösváry located inside antennal groove. <bold><italic>Gnathochilarium</italic></bold>: palpi with sensory cones arranged in a single field. <bold><italic><tp:taxon-name><tp:taxon-name-part taxon-name-part-type="genus" reg="Mandibles">Mandibles</tp:taxon-name-part></tp:taxon-name></italic></bold>: not dissected. <bold><italic>Stigmatic plates</italic></bold>: first stigmatic plate rounded, apex well-rounded, straight towards coxa 1. <bold><italic><tp:taxon-name><tp:taxon-name-part taxon-name-part-type="genus" reg="Laterotergites">Laterotergites</tp:taxon-name-part></tp:taxon-name></italic></bold>: laterotergite 1 strongly elongated into a well-ronded tip. Laterotergite 2 with a broad, stout, much shorter projection. <bold><italic>Collum</italic></bold>: with few setae on surface, anterior and posterior margins with 3–4 rows of short setae. <bold><italic>Thoracic shield</italic></bold>: surface like tergites, longer setae only in grooves. Slope towards groove without anterior, but with 3 or 4 posterior keels. <bold><italic>Tergites</italic></bold>: surface densely setose with short setae standing in pits. Tips of paratergites of midbody tergites slightly projecting posteriorly. <bold><italic>Endotergum</italic></bold>: inner section lacking any spines or setae. Middle area with a single row of large, sparse, elliptical, cuticular impressions. Distance between impressions &gt;2× their diameter. Apically, two sparse rows of marginal bristles, tips of longest setae slightly protruding beyond tergal margin (Fig. <xref ref-type="fig" rid="F3">3B</xref>). Bristles not smooth, but barbed, with numerous small spinicles. <bold><italic>Anal shield</italic></bold>: large, in both sexes regularly rounded. Surface in both sexes completely covered with tiny setae located in small pits. Underside with a single, long, black, locking carina 2× as long as width of last laterotergite. Carina located close to last laterotergite. <bold><italic>Legs</italic></bold>: leg 1 with 6, leg 2 with 7, leg 3 with 7 or 8 ventral spines. First two leg-pairs without an apical spine. Leg-pairs 4–21 with 10–12 ventral spines and one dorso-apical spine. In leg 9, femur 1.6, tarsus 4.5 times longer than wide (Fig. <xref ref-type="fig" rid="F6">6F</xref>). All podomeres densely setose. Coxa with a large and process dentate at margins. Coxa process absent from first and sharply projecting in second leg. Prefemur at apical margin with a projection mesally. Femur extended mesally into a dentate margin featuring 12–14 teeth. <bold><italic>Female sexual characters</italic></bold>: vulva large, covering half of coxa, extending mesally to anterior third of prefemur (Fig. <xref ref-type="fig" rid="F6">6H</xref>). Operculum rounded, very slightly invaginated medially, mesal margin slightly projecting into a well-rounded lobe slightly higher than remaining operculum. <bold><italic>Subanal plate</italic></bold>: large and wide, centrally recessed. <bold><italic>Male sexual characters</italic></bold>: gonopore covered with a single, undivided, circular, sclerotized plate. <bold><italic>Anterior telopods</italic></bold> (Fig. <xref ref-type="fig" rid="F6">6C–E</xref>): consisting of 4 telopoditomeres distal to syncoxite. Telopoditomere 1 rectangular, as long as wide. Telopoditomere 2 large, without process, as long as telopoditomere 1. Process of telopoditomere 2 located posteriorly, visible mesally in anterior view. Process wide, well-rounded, projecting to basal part of telopoditomere 3. Telopoditomeres 3 and 4 slightly curved mesally. Telopoditomere 3 small, cylindrical, slightly shorter than telopoditomere 4, with a spine juxtaposed to process of telopoditomere 2. Telopoditomere 4 cylindrical, well-rounded, posterior side with 2–4 small spines. All telopoditomeres covered with long setae. <bold><italic>Posterior telopods</italic></bold> (Fig. <xref ref-type="fig" rid="F6">6A, B</xref>): telopoditomere 1 narrow, as long as wide. Immovable finger (process of telopoditomere 2) slightly shorter than movable finger, consisting of telopoditomeres 3 and 4. Immovable finger with a characteristic, distally swollen apex, clearly rounded apically, apex only slightly wider than base. Swelling only slightly expressed basally. Telopoditomere 3 rectangular, well-rounded, apically with a clearly rounded extension carrying three small spines. Telopoditomere 4 only slightly shorter and much more slender than telopoditomere 3, 5.2× as long as wide, apically weakly tapering, straight, not curved, with 23 small spines at margin towards immovable finger close to tip. In anterior view, telopoditomeres 1–3 covered with setae, in posterior view telopoditomeres 2–4 more glabrous except for numerous setae at margins.</p><fig id="F4" position="float" orientation="portrait"><object-id xmlns:xlink="http://www.w3.org/1999/xlink" content-type="doi" xlink:type="simple">10.3897/zookeys.930.47742.figure4</object-id><object-id xmlns:xlink="http://www.w3.org/1999/xlink" content-type="arpha" xlink:type="simple">9B462FA4-E33D-5517-B0E9-ED8DD30F556F</object-id><label>Figure 4.</label><caption><p>Tergal surface of midbody segments, SEM micrographs. <bold>A</bold><italic><tp:taxon-name><tp:taxon-name-part taxon-name-part-type="genus" reg="Sphaerobelum">Sphaerobelum</tp:taxon-name-part> <tp:taxon-name-part taxon-name-part-type="species" reg="bicorne">bicorne</tp:taxon-name-part></tp:taxon-name></italic> Attems, 1938, ♂ (<named-content xmlns:xlink="http://www.w3.org/1999/xlink" content-type="dwc:institutional_code" xlink:type="simple">ZFMK</named-content>) <bold>B</bold><italic><tp:taxon-name><tp:taxon-name-part taxon-name-part-type="genus" reg="Sphaeropoeus">Sphaeropoeus</tp:taxon-name-part> <tp:taxon-name-part taxon-name-part-type="species" reg="bidoupensis">bidoupensis</tp:taxon-name-part></tp:taxon-name></italic> sp. nov., ♂ holotype. Scale bars: 0.2 mm.</p></caption><graphic xmlns:xlink="http://www.w3.org/1999/xlink" xlink:href="zookeys-930-037-g004.jpg" position="float" orientation="portrait" xlink:type="simple" id="oo_404785.jpg"><uri content-type="original_file" xlink:type="simple">https://binary.pensoft.net/fig/404785</uri></graphic></fig></tp:treatment-sec><tp:treatment-sec sec-type="etymology" id="SECID0E1SAE"><title>Etymology.</title><p>To emphasize the provenance from the Pu Mat National Park, adjective.</p></tp:treatment-sec><tp:treatment-sec sec-type="remarks" id="SECID0E6SAE"><title>Remarks.</title><p>In the field, the weather was fluctuating between very dry and hot days and several rainy days, with day temperature above the leaf litter averaging 24 °C, and night temperature averaging 21 °C, not dropping below 18.5 °C. <italic><tp:taxon-name><tp:taxon-name-part taxon-name-part-type="genus" reg="Sphaerobelum">Sphaerobelum</tp:taxon-name-part> <tp:taxon-name-part taxon-name-part-type="species" reg="pumatense">pumatense</tp:taxon-name-part></tp:taxon-name></italic> were quite rare in any weather conditions. The millipedes were found in forests ranging from 150 m to 400 m a.s.l., the forest canopy appeared to have been free of this species. Females were mostly hidden in leaf litter in small patches of litter on very steep slopes (60–70°), forming “living rooms”, choosing places with water oozing from beneath shale so that the leaf litter was constantly wet. Males were found mainly on the forest floor at night. No juveniles were seen.</p><fig id="F5" position="float" orientation="portrait"><object-id xmlns:xlink="http://www.w3.org/1999/xlink" content-type="doi" xlink:type="simple">10.3897/zookeys.930.47742.figure5</object-id><object-id xmlns:xlink="http://www.w3.org/1999/xlink" content-type="arpha" xlink:type="simple">FED65080-3778-5588-927A-14816CE5D028</object-id><label>Figure 5.</label><caption><p><italic><tp:taxon-name><tp:taxon-name-part taxon-name-part-type="genus" reg="Sphaerobelum">Sphaerobelum</tp:taxon-name-part> <tp:taxon-name-part taxon-name-part-type="species" reg="bicorne">bicorne</tp:taxon-name-part></tp:taxon-name></italic> Attems, 1938, ♂ (<bold>A–G</bold>) and ♀ (<bold>H</bold>) from Song Thanh National Park. <bold>A, B</bold> Right posterior telopod, anterior and posterior views, respectively <bold>C, D</bold> right anterior telopod, posterior and anterior views, respectively <bold>E</bold> telopoditomeres 2 and 3 of right anterior telopod, lateral view <bold>F</bold> left leg 9, anterior view <bold>G</bold> left antenna <bold>H</bold> left coxa and prefemur 2 with vulva, posterior view. Scale bars: 1.0 mm, <bold>E</bold> drawn not to scale.</p></caption><graphic xmlns:xlink="http://www.w3.org/1999/xlink" xlink:href="zookeys-930-037-g005.jpg" position="float" orientation="portrait" xlink:type="simple" id="oo_404786.jpg"><uri content-type="original_file" xlink:type="simple">https://binary.pensoft.net/fig/404786</uri></graphic></fig></tp:treatment-sec><tp:treatment-sec><!--Section generated to contain objects referenced in tp:taxon-treatment.--><fig id="F1" position="float" orientation="portrait"><object-id xmlns:xlink="http://www.w3.org/1999/xlink" content-type="doi" xlink:type="simple">10.3897/zookeys.930.47742.figure1</object-id><object-id xmlns:xlink="http://www.w3.org/1999/xlink" content-type="arpha" xlink:type="simple">1DA46176-6010-5D47-B250-EB72624CA8FB</object-id><label>Figure 1.</label><caption><p>Live <italic><tp:taxon-name><tp:taxon-name-part taxon-name-part-type="genus" reg="Sphaerobelum">Sphaerobelum</tp:taxon-name-part> <tp:taxon-name-part taxon-name-part-type="species" reg="pumatense">pumatense</tp:taxon-name-part></tp:taxon-name></italic> sp. nov. (<bold>A–C</bold>) and <italic><tp:taxon-name><tp:taxon-name-part taxon-name-part-type="genus" reg="Sphaerobelum">Sphaerobelum</tp:taxon-name-part> <tp:taxon-name-part taxon-name-part-type="species" reg="bicorne">bicorne</tp:taxon-name-part></tp:taxon-name></italic> Attems, 1938 (<bold>D–H</bold>) in the field <bold>A–C</bold> adult, enrolled, ventral view and walking, respectively <bold>D–F</bold> adults, ventral view, and enrolled, respectively <bold>G, H</bold> juvenile, enrolled and unrolling, respectively. Pictures taken not to scale.</p></caption><graphic xmlns:xlink="http://www.w3.org/1999/xlink" xlink:href="zookeys-930-037-g001.jpg" position="float" orientation="portrait" xlink:type="simple" id="oo_404782.jpg"><uri content-type="original_file" xlink:type="simple">https://binary.pensoft.net/fig/404782</uri></graphic></fig><fig id="F6" position="float" orientation="portrait"><object-id xmlns:xlink="http://www.w3.org/1999/xlink" content-type="doi" xlink:type="simple">10.3897/zookeys.930.47742.figure6</object-id><object-id xmlns:xlink="http://www.w3.org/1999/xlink" content-type="arpha" xlink:type="simple">08866F64-65F1-594B-B249-8F722E749804</object-id><label>Figure 6.</label><caption><p><italic><tp:taxon-name><tp:taxon-name-part taxon-name-part-type="genus" reg="Sphaerobelum">Sphaerobelum</tp:taxon-name-part> <tp:taxon-name-part taxon-name-part-type="species" reg="pumatense">pumatense</tp:taxon-name-part></tp:taxon-name></italic> sp. nov., ♂ holotype (<bold>A–G</bold>) and ♀ paratype (<bold>H</bold>). <bold>A, B</bold> Left posterior telopod, anterior and posterior views, respectively <bold>C–E</bold> left anterior telopod, anterior, lateral and posterior views, respectively <bold>F</bold> left leg 9, anterior view <bold>G</bold> left antenna <bold>H</bold> left coxa and prefemur 2 with vulva, posterior view. Scale bars: 1.0 mm, <bold>D</bold> drawn not to scale.</p></caption><graphic xmlns:xlink="http://www.w3.org/1999/xlink" xlink:href="zookeys-930-037-g006.jpg" position="float" orientation="portrait" xlink:type="simple" id="oo_404787.jpg"><uri content-type="original_file" xlink:type="simple">https://binary.pensoft.net/fig/404787</uri></graphic></fig></tp:treatment-sec><ref-list><ref id="B8"><mixed-citation xmlns:xlink="http://www.w3.org/1999/xlink" xlink:type="simple"><person-group><name name-style="western"><surname>Semenyuk</surname><given-names>I</given-names></name><name name-style="western"><surname>Golovatch</surname><given-names>SI</given-names></name><name name-style="western"><surname>Wesener</surname><given-names>T</given-names></name></person-group> (<year>2018</year>) <article-title>Four new species of giant pill-millipedes from Vietnam (<tp:taxon-name><tp:taxon-name-part taxon-name-part-type="order">Sphaerotheriida</tp:taxon-name-part></tp:taxon-name>, <tp:taxon-name><tp:taxon-name-part taxon-name-part-type="family">Zephroniidae</tp:taxon-name-part></tp:taxon-name>).</article-title><source>Zootaxa</source><volume>4459</volume>(<issue>3</issue>): <fpage>535</fpage>–<lpage>550</lpage>. <ext-link xlink:type="simple" ext-link-type="doi" xlink:href="10.11646/zootaxa.4459.3.7">https://doi.org/10.11646/zootaxa.4459.3.7</ext-link></mixed-citation></ref></ref-list></tp:taxon-treatment>
