# Supplementary material for: Some new or poorly-known Zephroniidae (Diplopoda, Sphaerotheriida) from Vietnam
Source: Zookeys. 2020 Apr 28;930:37–60. doi: 10.3897/zookeys.930.47742 (PMC7200893; doi:10.3897/zookeys.930.47742)
Supplement: XML Treatment for Sphaeropoeus manca [file zookeys.930.47742-treatment3.xml]

<!DOCTYPE tp:taxon-treatment
  PUBLIC "-//TaxonX//DTD Taxonomic Treatment Publishing DTD v0 20100105//EN" "tax-treatment-NSO.dtd">
<tp:taxon-treatment xmlns:tp="http://www.plazi.org/taxpub"><tp:treatment-meta><kwd-group><label>Taxon classification</label><kwd><named-content xmlns:xlink="http://www.w3.org/1999/xlink" content-type="kingdom">Animalia</named-content></kwd><kwd><named-content xmlns:xlink="http://www.w3.org/1999/xlink" content-type="order">Diplopoda</named-content></kwd><kwd><named-content xmlns:xlink="http://www.w3.org/1999/xlink" content-type="family">Zephroniidae</named-content></kwd></kwd-group><mixed-citation publication-type="journal"><person-group><name><surname>Semenyuk</surname><given-names>Irina</given-names></name><name><surname>Golovatch</surname><given-names>Sergei I.</given-names></name><name><surname>Wesener</surname><given-names>Thomas</given-names></name></person-group><article-title>Some new or poorly-known <tp:taxon-name><tp:taxon-name-part taxon-name-part-type="family">Zephroniidae</tp:taxon-name-part></tp:taxon-name> (<tp:taxon-name><tp:taxon-name-part taxon-name-part-type="class">Diplopoda</tp:taxon-name-part></tp:taxon-name>, <tp:taxon-name><tp:taxon-name-part taxon-name-part-type="order">Sphaerotheriida</tp:taxon-name-part></tp:taxon-name>) from Vietnam</article-title><source>Zookeys</source><day>28</day><month>4</month><year>2020</year><volume>930</volume><fpage>37</fpage><lpage>60</lpage><pub-id pub-id-type="doi">10.3897/zookeys.930.47742</pub-id></mixed-citation></tp:treatment-meta><tp:nomenclature><tp:taxon-name><object-id xmlns:xlink="http://www.w3.org/1999/xlink" content-type="arpha" xlink:type="simple">B7828946-7716-57F1-84F8-A39DB9E01C26</object-id>
              <tp:taxon-name-part taxon-name-part-type="genus" reg="Sphaeropoeus">Sphaeropoeus</tp:taxon-name-part>
              <tp:taxon-name-part taxon-name-part-type="species" reg="manca">manca</tp:taxon-name-part>
            </tp:taxon-name><tp:taxon-authority>(Attems, 1936)</tp:taxon-authority><tp:taxon-status xmlns:xlink="http://www.w3.org/1999/xlink" xlink:type="simple">comb. nov.</tp:taxon-status><tp:nomenclature-citation-list><tp:nomenclature-citation><tp:taxon-name>
                  <tp:taxon-name-part taxon-name-part-type="genus" reg="Zephronia">Zephronia</tp:taxon-name-part> <tp:taxon-name-part taxon-name-part-type="species" reg="manca">manca</tp:taxon-name-part></tp:taxon-name><comment>Attems, 1936: 169; <xref ref-type="bibr" rid="B9">Sundara 1970</xref>: 127 (list); <xref ref-type="bibr" rid="B4">Golovatch 1983</xref> (list); <xref ref-type="bibr" rid="B3">Enghoff et al. 2004</xref>: 32 (list); <xref ref-type="bibr" rid="B6">Jeekel 2001</xref>: 20 (list); <xref ref-type="bibr" rid="B13">Wesener 2016b</xref>: 33 (list).</comment></tp:nomenclature-citation></tp:nomenclature-citation-list></tp:nomenclature><tp:treatment-sec sec-type="Syntypes" id="SECID0EMYAE"><title>Syntypes.</title><p>♂ and ♀, <named-content xmlns:xlink="http://www.w3.org/1999/xlink" content-type="dwc:institutional_code" xlink:type="simple">NHMW</named-content> 2239 (not examined).</p></tp:treatment-sec><tp:treatment-sec sec-type="distribution" id="SECID0EWYAE"><title>Distribution.</title><p>Vietnam: D’Ran, Lam Dong Prov., near Dalat; Peak Lang Biang, Lam Dong Prov., S. Annam. India: Dhobie Jhora, Kurseong, eastern Himalayas (<xref ref-type="bibr" rid="B1">Attems 1936</xref>).</p><fig id="F6" position="float" orientation="portrait"><object-id xmlns:xlink="http://www.w3.org/1999/xlink" content-type="doi" xlink:type="simple">10.3897/zookeys.930.47742.figure6</object-id><object-id xmlns:xlink="http://www.w3.org/1999/xlink" content-type="arpha" xlink:type="simple">08866F64-65F1-594B-B249-8F722E749804</object-id><label>Figure 6.</label><caption><p><italic><tp:taxon-name><tp:taxon-name-part taxon-name-part-type="genus" reg="Sphaerobelum">Sphaerobelum</tp:taxon-name-part> <tp:taxon-name-part taxon-name-part-type="species" reg="pumatense">pumatense</tp:taxon-name-part></tp:taxon-name></italic> sp. nov., ♂ holotype (<bold>A–G</bold>) and ♀ paratype (<bold>H</bold>). <bold>A, B</bold> Left posterior telopod, anterior and posterior views, respectively <bold>C–E</bold> left anterior telopod, anterior, lateral and posterior views, respectively <bold>F</bold> left leg 9, anterior view <bold>G</bold> left antenna <bold>H</bold> left coxa and prefemur 2 with vulva, posterior view. Scale bars: 1.0 mm, <bold>D</bold> drawn not to scale.</p></caption><graphic xmlns:xlink="http://www.w3.org/1999/xlink" xlink:href="zookeys-930-037-g006.jpg" position="float" orientation="portrait" xlink:type="simple" id="oo_404787.jpg"><uri content-type="original_file" xlink:type="simple">https://binary.pensoft.net/fig/404787</uri></graphic></fig></tp:treatment-sec><tp:treatment-sec sec-type="remarks" id="SECID0EI1AE"><title>Remarks.</title><p>The drawings of the telopods, as well as the extremely enlarged operculum of the ♀ vulva as depicted in the original description (<xref ref-type="bibr" rid="B1">Attems 1936</xref>) clearly show this species to be a member of the genus <italic><tp:taxon-name><tp:taxon-name-part taxon-name-part-type="genus" reg="Sphaeropoeus">Sphaeropoeus</tp:taxon-name-part></tp:taxon-name></italic>, related to the other species mentioned below. Only a full revision of the type series, which contains syntypes from several localities in Vietnam and India, may clarify whether several species are actually hidden under the name <italic><tp:taxon-name><tp:taxon-name-part taxon-name-part-type="genus" reg="Sphaeropoeus">S.</tp:taxon-name-part> <tp:taxon-name-part taxon-name-part-type="species" reg="manca">manca</tp:taxon-name-part></tp:taxon-name></italic>. The posterior telopods and other characters are clearly different in <italic><tp:taxon-name><tp:taxon-name-part taxon-name-part-type="genus" reg="Sphaeropoeus">S.</tp:taxon-name-part> <tp:taxon-name-part taxon-name-part-type="species" reg="manca">manca</tp:taxon-name-part></tp:taxon-name></italic> compared to the two other species, as well as to <italic><tp:taxon-name><tp:taxon-name-part taxon-name-part-type="genus" reg="Sphaeropoeus">Sphaeropoeus</tp:taxon-name-part> <tp:taxon-name-part taxon-name-part-type="species" reg="maculatus">maculatus</tp:taxon-name-part></tp:taxon-name></italic> (Verhoeff, 1924) which is redescribed below.</p></tp:treatment-sec><ref-list><ref id="B9"><mixed-citation xmlns:xlink="http://www.w3.org/1999/xlink" xlink:type="simple"><person-group><name name-style="western"><surname>Sundara</surname><given-names>RS</given-names></name></person-group> (<year>1970</year>) A catalogue of <tp:taxon-name><tp:taxon-name-part taxon-name-part-type="subphylum">Myriapoda</tp:taxon-name-part></tp:taxon-name> of India. (Part I). Journal of the Madras University B(1): 111–149.</mixed-citation></ref><ref id="B4"><mixed-citation xmlns:xlink="http://www.w3.org/1999/xlink" xlink:type="simple"><person-group><name name-style="western"><surname>Golovatch</surname><given-names>SI</given-names></name></person-group> (<year>1983</year>) <article-title>Millipedes (<tp:taxon-name><tp:taxon-name-part taxon-name-part-type="class">Diplopoda</tp:taxon-name-part></tp:taxon-name>) of the fauna of Vietnam.</article-title> In: <person-group><name name-style="western"><surname>Sokolov</surname><given-names>VE</given-names></name></person-group> (<role>Ed.</role>) <issue-title>Fauna and animal ecology of Vietnam.</issue-title><source>Nauka, Moscow</source>, <fpage>178</fpage>–<lpage>186</lpage>.</mixed-citation></ref><ref id="B3"><mixed-citation xmlns:xlink="http://www.w3.org/1999/xlink" xlink:type="simple"><person-group><name name-style="western"><surname>Enghoff</surname><given-names>H</given-names></name><name name-style="western"><surname>Golovatch</surname><given-names>SI</given-names></name><name name-style="western"><surname>Nguyen</surname><given-names>DA</given-names></name></person-group> (<year>2004</year>) <article-title>A review of the millipede fauna of Vietnam (<tp:taxon-name><tp:taxon-name-part taxon-name-part-type="class">Diplopoda</tp:taxon-name-part></tp:taxon-name>).</article-title><source><tp:taxon-name><tp:taxon-name-part taxon-name-part-type="phylum">Arthropoda</tp:taxon-name-part></tp:taxon-name> Selecta</source><volume>13</volume>(<issue>1–2</issue>): <fpage>29</fpage>–<lpage>43</lpage>.</mixed-citation></ref><ref id="B6"><mixed-citation xmlns:xlink="http://www.w3.org/1999/xlink" xlink:type="simple"><person-group><name name-style="western"><surname>Jeekel</surname><given-names>CAW</given-names></name></person-group> (<year>2001</year>) <article-title>A bibliographic catalogue of the Asiatic <tp:taxon-name><tp:taxon-name-part taxon-name-part-type="order">Sphaerotheriida</tp:taxon-name-part></tp:taxon-name> (<tp:taxon-name><tp:taxon-name-part taxon-name-part-type="class">Diplopoda</tp:taxon-name-part></tp:taxon-name>).</article-title><source>Myriapod Memoranda</source><volume>3</volume>: <fpage>5</fpage>–<lpage>38</lpage>.</mixed-citation></ref><ref id="B13"><mixed-citation xmlns:xlink="http://www.w3.org/1999/xlink" xlink:type="simple"><person-group><name name-style="western"><surname>Wesener</surname><given-names>T</given-names></name></person-group> (<year>2016b</year>) <article-title>Redescription and phylogenetic analysis of the type species of the giant pill-millipede genus <italic><tp:taxon-name><tp:taxon-name-part taxon-name-part-type="genus">Sphaeropoeus</tp:taxon-name-part></tp:taxon-name></italic> Brandt, 1833 (<tp:taxon-name><tp:taxon-name-part taxon-name-part-type="class">Diplopoda</tp:taxon-name-part></tp:taxon-name>, <tp:taxon-name><tp:taxon-name-part taxon-name-part-type="order">Sphaerotheriida</tp:taxon-name-part></tp:taxon-name>, <tp:taxon-name><tp:taxon-name-part taxon-name-part-type="family">Zephroniidae</tp:taxon-name-part></tp:taxon-name>).</article-title><source>Zootaxa</source><volume>4184</volume>(<issue>1</issue>): <fpage>141</fpage>–<lpage>157</lpage>. <ext-link xlink:type="simple" ext-link-type="doi" xlink:href="10.11646/zootaxa.4184.1.9">https://doi.org/10.11646/zootaxa.4184.1.9</ext-link></mixed-citation></ref><ref id="B1"><mixed-citation xmlns:xlink="http://www.w3.org/1999/xlink" xlink:type="simple"><person-group><name name-style="western"><surname>Attems</surname><given-names>C</given-names></name></person-group> (<year>1936</year>) <article-title><tp:taxon-name><tp:taxon-name-part taxon-name-part-type="class">Diplopoda</tp:taxon-name-part></tp:taxon-name> of India.</article-title><source>Memoirs of the Indian Museum</source><volume>11</volume>: <fpage>133</fpage>–<lpage>323</lpage>.</mixed-citation></ref></ref-list></tp:taxon-treatment>
