# Supplementary material for: Some new or poorly-known Zephroniidae (Diplopoda, Sphaerotheriida) from Vietnam
Source: Zookeys. 2020 Apr 28;930:37–60. doi: 10.3897/zookeys.930.47742 (PMC7200893; doi:10.3897/zookeys.930.47742)
Supplement: XML Treatment for Sphaeropoeus maculatus [file zookeys.930.47742-treatment4.xml]

<!DOCTYPE tp:taxon-treatment
  PUBLIC "-//TaxonX//DTD Taxonomic Treatment Publishing DTD v0 20100105//EN" "tax-treatment-NSO.dtd">
<tp:taxon-treatment xmlns:tp="http://www.plazi.org/taxpub"><tp:treatment-meta><kwd-group><label>Taxon classification</label><kwd><named-content xmlns:xlink="http://www.w3.org/1999/xlink" content-type="kingdom">Animalia</named-content></kwd><kwd><named-content xmlns:xlink="http://www.w3.org/1999/xlink" content-type="order">Diplopoda</named-content></kwd><kwd><named-content xmlns:xlink="http://www.w3.org/1999/xlink" content-type="family">Zephroniidae</named-content></kwd></kwd-group><mixed-citation publication-type="journal"><person-group><name><surname>Semenyuk</surname><given-names>Irina</given-names></name><name><surname>Golovatch</surname><given-names>Sergei I.</given-names></name><name><surname>Wesener</surname><given-names>Thomas</given-names></name></person-group><article-title>Some new or poorly-known <tp:taxon-name><tp:taxon-name-part taxon-name-part-type="family">Zephroniidae</tp:taxon-name-part></tp:taxon-name> (<tp:taxon-name><tp:taxon-name-part taxon-name-part-type="class">Diplopoda</tp:taxon-name-part></tp:taxon-name>, <tp:taxon-name><tp:taxon-name-part taxon-name-part-type="order">Sphaerotheriida</tp:taxon-name-part></tp:taxon-name>) from Vietnam</article-title><source>Zookeys</source><day>28</day><month>4</month><year>2020</year><volume>930</volume><fpage>37</fpage><lpage>60</lpage><pub-id pub-id-type="doi">10.3897/zookeys.930.47742</pub-id></mixed-citation></tp:treatment-meta><tp:nomenclature><tp:taxon-name><object-id xmlns:xlink="http://www.w3.org/1999/xlink" content-type="arpha" xlink:type="simple">65370F4F-B32A-5046-8907-6B09D302690B</object-id>
              <tp:taxon-name-part taxon-name-part-type="genus" reg="Sphaeropoeus">Sphaeropoeus</tp:taxon-name-part>
              <tp:taxon-name-part taxon-name-part-type="species" reg="maculatus">maculatus</tp:taxon-name-part>
            </tp:taxon-name><tp:taxon-authority>(Verhoeff, 1924)</tp:taxon-authority><xref ref-type="fig" rid="F3">Figs 3C</xref><xref ref-type="fig" rid="F7">, 7</xref><xref ref-type="fig" rid="F10">, 10</xref><tp:nomenclature-citation-list><tp:nomenclature-citation><tp:taxon-name><tp:taxon-name-part taxon-name-part-type="genus" reg="Tonkinobelum">Tonkinobelum</tp:taxon-name-part> <tp:taxon-name-part taxon-name-part-type="species" reg="maculatum">maculatum</tp:taxon-name-part></tp:taxon-name><comment> Verhoeff, 1924: 62; <xref ref-type="bibr" rid="B1">Attems 1936</xref>: 192 (list); <xref ref-type="bibr" rid="B11">Wang 1967</xref>: 484 (list); <xref ref-type="bibr" rid="B7">Korsós 1983</xref>: 118 (list); <xref ref-type="bibr" rid="B4">Golovatch 1983</xref> (list)</comment></tp:nomenclature-citation><tp:nomenclature-citation><tp:taxon-name><tp:taxon-name-part taxon-name-part-type="genus" reg="Sphaeropoeus">Sphaeropoeus</tp:taxon-name-part> <tp:taxon-name-part taxon-name-part-type="species" reg="maculatus">maculatus</tp:taxon-name-part></tp:taxon-name><comment>―<xref ref-type="bibr" rid="B6">Jeekel 2001</xref>: 23 (list); <xref ref-type="bibr" rid="B3">Enghoff et al. 2004</xref>: 32 (list); <xref ref-type="bibr" rid="B12">Wesener 2016a</xref>: 40 (list); <xref ref-type="bibr" rid="B13">Wesener 2016b</xref>: 146 (list).</comment></tp:nomenclature-citation></tp:nomenclature-citation-list></tp:nomenclature><tp:treatment-sec sec-type="material" id="SECID0EE6AE"><title>Material examined.</title><p><bold><italic>Lectotype</italic></bold> ♂ (HNMB 2858/1), designated here to fix the name for future studies and to avoid taxonomic confusion. Vietnam, ‘Tonkin’, Mau Son (= Mau Son Mountains, Lang Son Province), H. Fruhstorfer leg.</p></tp:treatment-sec><tp:treatment-sec sec-type="redescription" id="SECID0EP6AE"><title>Redescription.</title><p><bold><italic>Measurements</italic></bold>: ca. 58 mm long, 23.1 mm (2<sup>nd</sup>), up to 23.9 mm (8<sup>th</sup>) wide, 13.5 mm (2<sup>nd</sup>) up to 15.1 mm height (8<sup>th</sup> the highest). <bold><italic>Coloration</italic></bold>: apparently faded after more than 90 years in ethanol. Head, collum and appendages dark green, remaining tergites castaneous brown. <bold><italic>Head</italic></bold>: eyes with &gt;70 ocelli. Antennae very short, protruding up to centre of head. Antennomeres 1–5 with few longer setae, 6<sup>th</sup> densely pubescent. Antennomere 6 towards disc with a single row of sensilla basiconica. Antennomere 6 strongly axe-shaped, twice as wide as antennomeres 1–5. ♂ with &gt;140 apical cones. Palpi of gnathochilarium located in a single field. <bold><italic>Collum</italic></bold>: glabrous except for anterior edges. <bold><italic>Thoracic shield</italic></bold>: with wide and deep grooves, 3 or 4 weak crests present at posterior corner. <bold><italic>Tergites</italic></bold>: surface glabrous and smooth except for paratergite depressions. Midbody paratergite tips projecting posteriorly. <bold><italic>Anal shield</italic></bold>: well-rounded, glabrous. Locking carinae rudimentary, very short, located close to last laterotergite. <bold><italic>Endotergum</italic></bold>: inner section lacking any spines or setae. Middle area lacking discernible cuticular impressions. Apically, 3–4 very dense rows of short marginal bristles, tips of longest setae barely protruding beyond midpoint towards tergal margin (Fig. <xref ref-type="fig" rid="F3">3C</xref>). Bristles not smooth, but barbed, with numerous small spinicles. <bold><italic>Stigmatic plates</italic></bold>: first well-rounded, not triangular in shape. <bold><italic><tp:taxon-name><tp:taxon-name-part taxon-name-part-type="genus" reg="Laterotergites">Laterotergites</tp:taxon-name-part></tp:taxon-name></italic></bold>: first elongated into a strongly tapering sharp process. Laterotergite 2 also extended, with a very sharp tip. <tp:taxon-name><tp:taxon-name-part taxon-name-part-type="genus" reg="Laterotergites">Laterotergites</tp:taxon-name-part></tp:taxon-name> 3 and following not extended, well-rounded. <bold><italic>Legs</italic></bold>: first with 2, second with 5, third with 8 ventral and a single apical spine. Leg-pairs 4–21 with 10–12 ventral spines. Coxa process visible, well-rounded (Fig. <xref ref-type="fig" rid="F7">7A</xref>). Femur 2.1, tarsus 4 times longer than wide. Femur with a very long ridge (Fig. <xref ref-type="fig" rid="F7">7A</xref>). <bold><italic>Male gonopore</italic></bold>: opening covered with a single, apically membranous plate. <bold><italic>Anterior telopod</italic></bold> (Fig. <xref ref-type="fig" rid="F7">7B–D</xref>): four podomeres, first two of equal length, 3<sup>rd</sup> half as long as 2<sup>nd</sup> discarding its process, 4<sup>th</sup> slightly shorter and more slender than 3<sup>rd</sup>. Telopoditomere 2 with a strong, curved process. Telopoditomere 3 posteriorly with a shorter process juxtaposed to apex process of telopoditomere 2. Telopoditomere 4 conical, lacking any spines, lobes or teeth. <bold><italic>Posterior telopod</italic></bold> (Fig. <xref ref-type="fig" rid="F7">7E, F</xref>): podomeres 3 and 4 longer than process of podomere 2. Podomere 4 short, conical, with a membranous ledge and no visible spines. Podomere 3, 2.8 times longer than wide. Its excavated inner margin with a membranous ledge, in posterior aspect with ca. 4 small crenulated teeth. Immovable finger wide, apically tapering, tip curved towards movable finger. Membranous area with at least one large membranous lobe. Podomeres 1–3 in anterior view with numerous setae, in posterior view telopoditomere 3 with few setae mainly located at margins. Podomere 4 in both aspects glabrous, except for 3 or 4 long setae at mesal margin.</p><fig id="F7" position="float" orientation="portrait"><object-id xmlns:xlink="http://www.w3.org/1999/xlink" content-type="doi" xlink:type="simple">10.3897/zookeys.930.47742.figure7</object-id><object-id xmlns:xlink="http://www.w3.org/1999/xlink" content-type="arpha" xlink:type="simple">80759CA7-264A-515C-94C8-1CA8C8F05162</object-id><label>Figure 7.</label><caption><p><italic><tp:taxon-name><tp:taxon-name-part taxon-name-part-type="genus" reg="Sphaeropoeus">Sphaeropoeus</tp:taxon-name-part> <tp:taxon-name-part taxon-name-part-type="species" reg="maculatus">maculatus</tp:taxon-name-part></tp:taxon-name></italic> (Verhoeff, 1924), ♂ lectotype. <bold>A</bold> Left leg 9, posterior view <bold>B–D</bold> right anterior telopod, anterior, lateral and posterior views, respectively <bold>E, F</bold> right posterior telopod, anterior and posterior views, respectively. Scale bars: 1.0 mm.</p></caption><graphic xmlns:xlink="http://www.w3.org/1999/xlink" xlink:href="zookeys-930-037-g007.jpg" position="float" orientation="portrait" xlink:type="simple" id="oo_404788.jpg"><uri content-type="original_file" xlink:type="simple">https://binary.pensoft.net/fig/404788</uri></graphic></fig></tp:treatment-sec><tp:treatment-sec sec-type="remarks" id="SECID0ERDAG"><title>Remarks.</title><p>Verhoeff described the species based on four syntypes. Only one syntype could be relocated; the others may be considered as likely lost. As the sole available syntype is a mature ♂ in very good condition, this specimen has been designated as the lectotype. ♀ unknown.</p><p><xref ref-type="bibr" rid="B6">Jeekel (2001)</xref> thought the specimen had been mislabeled, because no other species of the genus was then known from Vietnam or continental Asia north of Singapore. However, with the new combination of <italic><tp:taxon-name><tp:taxon-name-part taxon-name-part-type="genus" reg="Zephronia">Zephronia</tp:taxon-name-part> <tp:taxon-name-part taxon-name-part-type="species" reg="manca">manca</tp:taxon-name-part></tp:taxon-name></italic> (see above), and the two new species described below, the provenance of <italic><tp:taxon-name><tp:taxon-name-part taxon-name-part-type="genus" reg="Sphaeropoeus">S.</tp:taxon-name-part> <tp:taxon-name-part taxon-name-part-type="species" reg="maculatus">maculatus</tp:taxon-name-part></tp:taxon-name></italic> may well be correct.</p></tp:treatment-sec><tp:treatment-sec><!--Section generated to contain objects referenced in tp:taxon-treatment.--><fig id="F3" position="float" orientation="portrait"><object-id xmlns:xlink="http://www.w3.org/1999/xlink" content-type="doi" xlink:type="simple">10.3897/zookeys.930.47742.figure3</object-id><object-id xmlns:xlink="http://www.w3.org/1999/xlink" content-type="arpha" xlink:type="simple">BAB2ACF8-F458-557A-8F12-16ECF344A85D</object-id><label>Figure 3.</label><caption><p>Endoterga of midbody segments, SEM micrographs. <bold>A</bold><italic><tp:taxon-name><tp:taxon-name-part taxon-name-part-type="genus" reg="Sphaerobelum">Sphaerobelum</tp:taxon-name-part> <tp:taxon-name-part taxon-name-part-type="species" reg="bicorne">bicorne</tp:taxon-name-part></tp:taxon-name></italic> Attems, 1938, ♂ (<named-content xmlns:xlink="http://www.w3.org/1999/xlink" content-type="dwc:institutional_code" xlink:type="simple">ZFMK</named-content>) <bold>B</bold><italic><tp:taxon-name><tp:taxon-name-part taxon-name-part-type="genus" reg="Sphaerobelum">Sphaerobelum</tp:taxon-name-part> <tp:taxon-name-part taxon-name-part-type="species" reg="pumatense">pumatense</tp:taxon-name-part></tp:taxon-name></italic> sp. nov., ♂ holotype <bold>C</bold><italic><tp:taxon-name><tp:taxon-name-part taxon-name-part-type="genus" reg="Sphaeropoeus">Sphaeropoeus</tp:taxon-name-part> <tp:taxon-name-part taxon-name-part-type="species" reg="maculatus">maculatus</tp:taxon-name-part></tp:taxon-name></italic> (Verhoeff, 1924), ♂ lectotype <bold>D</bold><italic><tp:taxon-name><tp:taxon-name-part taxon-name-part-type="genus" reg="Sphaeropoeus">Sphaeropoeus</tp:taxon-name-part> <tp:taxon-name-part taxon-name-part-type="species" reg="bidoupensis">bidoupensis</tp:taxon-name-part></tp:taxon-name></italic> sp. nov., ♂ holotype <bold>E</bold><italic><tp:taxon-name><tp:taxon-name-part taxon-name-part-type="genus" reg="Sphaeropoeus">Sphaeropoeus</tp:taxon-name-part> <tp:taxon-name-part taxon-name-part-type="species" reg="honbaensis">honbaensis</tp:taxon-name-part></tp:taxon-name></italic> sp. nov., ♂ holotype. Scale bars: 0.2 mm.</p></caption><graphic xmlns:xlink="http://www.w3.org/1999/xlink" xlink:href="zookeys-930-037-g003.jpg" position="float" orientation="portrait" xlink:type="simple" id="oo_404784.jpg"><uri content-type="original_file" xlink:type="simple">https://binary.pensoft.net/fig/404784</uri></graphic></fig><fig id="F10" position="float" orientation="portrait"><object-id xmlns:xlink="http://www.w3.org/1999/xlink" content-type="doi" xlink:type="simple">10.3897/zookeys.930.47742.figure10</object-id><object-id xmlns:xlink="http://www.w3.org/1999/xlink" content-type="arpha" xlink:type="simple">2C0067DF-8F3D-551A-B7CD-CD91C040B05B</object-id><label>Figure 10.</label><caption><p>Habitus photograph of the lectotype (HNHM 2858/1) of <italic><tp:taxon-name><tp:taxon-name-part taxon-name-part-type="genus" reg="Sphaeropoeus">Sphaeropoeus</tp:taxon-name-part> <tp:taxon-name-part taxon-name-part-type="species" reg="maculatus">maculatus</tp:taxon-name-part></tp:taxon-name></italic> (Verhoeff, 1924), lateral view, and a distribution map of all other relevant zephroniid species in Vietnam. <bold>A</bold><italic><tp:taxon-name><tp:taxon-name-part taxon-name-part-type="genus" reg="Sphaerobelum">Sphaerobelum</tp:taxon-name-part> <tp:taxon-name-part taxon-name-part-type="species" reg="bicorne">bicorne</tp:taxon-name-part></tp:taxon-name></italic> Attems, 1938 (new record) <bold>B</bold><italic><tp:taxon-name><tp:taxon-name-part taxon-name-part-type="genus" reg="Sphaerobelum">Sphaerobelum</tp:taxon-name-part> <tp:taxon-name-part taxon-name-part-type="species" reg="bicorne">bicorne</tp:taxon-name-part></tp:taxon-name></italic> Attems, 1938 (old record) <bold>C</bold><italic><tp:taxon-name><tp:taxon-name-part taxon-name-part-type="genus" reg="Sphaerobelum">Sphaerobelum</tp:taxon-name-part> <tp:taxon-name-part taxon-name-part-type="species" reg="pumatense">pumatense</tp:taxon-name-part></tp:taxon-name></italic> sp. nov. <bold>D</bold><italic><tp:taxon-name><tp:taxon-name-part taxon-name-part-type="genus" reg="Sphaeropoeus">Sphaeropoeus</tp:taxon-name-part> <tp:taxon-name-part taxon-name-part-type="species" reg="manca">manca</tp:taxon-name-part></tp:taxon-name></italic> (Attems, 1936) <bold>E</bold><italic><tp:taxon-name><tp:taxon-name-part taxon-name-part-type="genus" reg="Sphaeropoeus">Sphaeropoeus</tp:taxon-name-part> <tp:taxon-name-part taxon-name-part-type="species" reg="maculatus">maculatus</tp:taxon-name-part></tp:taxon-name></italic> (Verhoeff, 1924) <bold>F</bold><italic><tp:taxon-name><tp:taxon-name-part taxon-name-part-type="genus" reg="Sphaeropoeus">Sphaeropoeus</tp:taxon-name-part> <tp:taxon-name-part taxon-name-part-type="species" reg="honbaensis">honbaensis</tp:taxon-name-part></tp:taxon-name></italic> sp. nov. <bold>G</bold><italic><tp:taxon-name><tp:taxon-name-part taxon-name-part-type="genus" reg="Sphaeropoeus">Sphaeropoeus</tp:taxon-name-part> <tp:taxon-name-part taxon-name-part-type="species" reg="bidoupensis">bidoupensis</tp:taxon-name-part></tp:taxon-name></italic> sp. nov.</p></caption><graphic xmlns:xlink="http://www.w3.org/1999/xlink" xlink:href="zookeys-930-037-g010.jpg" position="float" orientation="portrait" xlink:type="simple" id="oo_404791.jpg"><uri content-type="original_file" xlink:type="simple">https://binary.pensoft.net/fig/404791</uri></graphic></fig></tp:treatment-sec><ref-list><ref id="B1"><mixed-citation xmlns:xlink="http://www.w3.org/1999/xlink" xlink:type="simple"><person-group><name name-style="western"><surname>Attems</surname><given-names>C</given-names></name></person-group> (<year>1936</year>) <article-title><tp:taxon-name><tp:taxon-name-part taxon-name-part-type="class">Diplopoda</tp:taxon-name-part></tp:taxon-name> of India.</article-title><source>Memoirs of the Indian Museum</source><volume>11</volume>: <fpage>133</fpage>–<lpage>323</lpage>.</mixed-citation></ref><ref id="B11"><mixed-citation xmlns:xlink="http://www.w3.org/1999/xlink" xlink:type="simple"><person-group><name name-style="western"><surname>Wang</surname><given-names>YM</given-names></name></person-group> (<year>1967</year>) <article-title>Serica IT: Supplement to the millipedes and the centipedes of Malay Archipelago and South Sea islands, Singapore, Sarawak and Sumatra.</article-title><source>Quarterly Journal of the Taiwan Museum</source><volume>20</volume>: <fpage>383</fpage>–<lpage>390</lpage>.</mixed-citation></ref><ref id="B7"><mixed-citation xmlns:xlink="http://www.w3.org/1999/xlink" xlink:type="simple"><person-group><name name-style="western"><surname>Korsós</surname><given-names>Z</given-names></name></person-group> (<year>1983</year>) <article-title>Diplopod types in the Hungarian Natural History Museum, 1.</article-title><source>Annales historico-naturales Musei Nationalis Hungarici</source><volume>75</volume>: <fpage>117</fpage>–<lpage>120</lpage>.</mixed-citation></ref><ref id="B4"><mixed-citation xmlns:xlink="http://www.w3.org/1999/xlink" xlink:type="simple"><person-group><name name-style="western"><surname>Golovatch</surname><given-names>SI</given-names></name></person-group> (<year>1983</year>) <article-title>Millipedes (<tp:taxon-name><tp:taxon-name-part taxon-name-part-type="class">Diplopoda</tp:taxon-name-part></tp:taxon-name>) of the fauna of Vietnam.</article-title> In: <person-group><name name-style="western"><surname>Sokolov</surname><given-names>VE</given-names></name></person-group> (<role>Ed.</role>) <issue-title>Fauna and animal ecology of Vietnam.</issue-title><source>Nauka, Moscow</source>, <fpage>178</fpage>–<lpage>186</lpage>.</mixed-citation></ref><ref id="B6"><mixed-citation xmlns:xlink="http://www.w3.org/1999/xlink" xlink:type="simple"><person-group><name name-style="western"><surname>Jeekel</surname><given-names>CAW</given-names></name></person-group> (<year>2001</year>) <article-title>A bibliographic catalogue of the Asiatic <tp:taxon-name><tp:taxon-name-part taxon-name-part-type="order">Sphaerotheriida</tp:taxon-name-part></tp:taxon-name> (<tp:taxon-name><tp:taxon-name-part taxon-name-part-type="class">Diplopoda</tp:taxon-name-part></tp:taxon-name>).</article-title><source>Myriapod Memoranda</source><volume>3</volume>: <fpage>5</fpage>–<lpage>38</lpage>.</mixed-citation></ref><ref id="B3"><mixed-citation xmlns:xlink="http://www.w3.org/1999/xlink" xlink:type="simple"><person-group><name name-style="western"><surname>Enghoff</surname><given-names>H</given-names></name><name name-style="western"><surname>Golovatch</surname><given-names>SI</given-names></name><name name-style="western"><surname>Nguyen</surname><given-names>DA</given-names></name></person-group> (<year>2004</year>) <article-title>A review of the millipede fauna of Vietnam (<tp:taxon-name><tp:taxon-name-part taxon-name-part-type="class">Diplopoda</tp:taxon-name-part></tp:taxon-name>).</article-title><source><tp:taxon-name><tp:taxon-name-part taxon-name-part-type="phylum">Arthropoda</tp:taxon-name-part></tp:taxon-name> Selecta</source><volume>13</volume>(<issue>1–2</issue>): <fpage>29</fpage>–<lpage>43</lpage>.</mixed-citation></ref><ref id="B12"><mixed-citation xmlns:xlink="http://www.w3.org/1999/xlink" xlink:type="simple"><person-group><name name-style="western"><surname>Wesener</surname><given-names>T</given-names></name></person-group> (<year>2016a</year>) The Giant Pill-Millipedes, order <tp:taxon-name><tp:taxon-name-part taxon-name-part-type="order">Sphaerotheriida</tp:taxon-name-part></tp:taxon-name> – An annotated species catalogue with morphological atlas and list of apomorphies. Bonn zoological Bulletin 63 (Supplementum): 1–104.</mixed-citation></ref><ref id="B13"><mixed-citation xmlns:xlink="http://www.w3.org/1999/xlink" xlink:type="simple"><person-group><name name-style="western"><surname>Wesener</surname><given-names>T</given-names></name></person-group> (<year>2016b</year>) <article-title>Redescription and phylogenetic analysis of the type species of the giant pill-millipede genus <italic><tp:taxon-name><tp:taxon-name-part taxon-name-part-type="genus">Sphaeropoeus</tp:taxon-name-part></tp:taxon-name></italic> Brandt, 1833 (<tp:taxon-name><tp:taxon-name-part taxon-name-part-type="class">Diplopoda</tp:taxon-name-part></tp:taxon-name>, <tp:taxon-name><tp:taxon-name-part taxon-name-part-type="order">Sphaerotheriida</tp:taxon-name-part></tp:taxon-name>, <tp:taxon-name><tp:taxon-name-part taxon-name-part-type="family">Zephroniidae</tp:taxon-name-part></tp:taxon-name>).</article-title><source>Zootaxa</source><volume>4184</volume>(<issue>1</issue>): <fpage>141</fpage>–<lpage>157</lpage>. <ext-link xlink:type="simple" ext-link-type="doi" xlink:href="10.11646/zootaxa.4184.1.9">https://doi.org/10.11646/zootaxa.4184.1.9</ext-link></mixed-citation></ref></ref-list></tp:taxon-treatment>
