# Supplementary material for: Some new or poorly-known Zephroniidae (Diplopoda, Sphaerotheriida) from Vietnam
Source: Zookeys. 2020 Apr 28;930:37–60. doi: 10.3897/zookeys.930.47742 (PMC7200893; doi:10.3897/zookeys.930.47742)
Supplement: XML Treatment for Sphaeropoeus bidoupensis [file zookeys.930.47742-treatment6.xml]

<!DOCTYPE tp:taxon-treatment
  PUBLIC "-//TaxonX//DTD Taxonomic Treatment Publishing DTD v0 20100105//EN" "tax-treatment-NSO.dtd">
<tp:taxon-treatment xmlns:tp="http://www.plazi.org/taxpub"><tp:treatment-meta><kwd-group><label>Taxon classification</label><kwd><named-content xmlns:xlink="http://www.w3.org/1999/xlink" content-type="kingdom">Animalia</named-content></kwd><kwd><named-content xmlns:xlink="http://www.w3.org/1999/xlink" content-type="order">Diplopoda</named-content></kwd><kwd><named-content xmlns:xlink="http://www.w3.org/1999/xlink" content-type="family">Zephroniidae</named-content></kwd></kwd-group><mixed-citation publication-type="journal"><person-group><name><surname>Semenyuk</surname><given-names>Irina</given-names></name><name><surname>Golovatch</surname><given-names>Sergei I.</given-names></name><name><surname>Wesener</surname><given-names>Thomas</given-names></name></person-group><article-title>Some new or poorly-known <tp:taxon-name><tp:taxon-name-part taxon-name-part-type="family">Zephroniidae</tp:taxon-name-part></tp:taxon-name> (<tp:taxon-name><tp:taxon-name-part taxon-name-part-type="class">Diplopoda</tp:taxon-name-part></tp:taxon-name>, <tp:taxon-name><tp:taxon-name-part taxon-name-part-type="order">Sphaerotheriida</tp:taxon-name-part></tp:taxon-name>) from Vietnam</article-title><source>Zookeys</source><day>28</day><month>4</month><year>2020</year><volume>930</volume><fpage>37</fpage><lpage>60</lpage><pub-id pub-id-type="doi">10.3897/zookeys.930.47742</pub-id></mixed-citation></tp:treatment-meta><tp:nomenclature><tp:taxon-name><object-id xmlns:xlink="http://www.w3.org/1999/xlink" content-type="arpha" xlink:type="simple">461037CE-AC1A-5D90-9D24-1759F9FAA7C7</object-id>
              <tp:taxon-name-part taxon-name-part-type="genus" reg="Sphaeropoeus">Sphaeropoeus</tp:taxon-name-part>
              <tp:taxon-name-part taxon-name-part-type="species" reg="bidoupensis">bidoupensis</tp:taxon-name-part>
              <object-id xmlns:xlink="http://www.w3.org/1999/xlink" content-type="zoobank" xlink:type="simple">http://zoobank.org/F68EE25F-CEF3-4816-B94C-D5050AE5B5C5</object-id>
            </tp:taxon-name><tp:taxon-status xmlns:xlink="http://www.w3.org/1999/xlink" xlink:type="simple">sp. nov.</tp:taxon-status><xref ref-type="fig" rid="F2">Figs 2A–E</xref><xref ref-type="fig" rid="F3">, 3D</xref><xref ref-type="fig" rid="F4">, 4B</xref><xref ref-type="fig" rid="F9">, 9</xref></tp:nomenclature><tp:treatment-sec sec-type="material" id="SECID0EPTAG"><title>Material examined.</title><p><bold><italic>Holotype</italic></bold> ♂ (<abbrev xmlns:xlink="http://www.w3.org/1999/xlink" xlink:title="Zoological Museum, State University of Moscow, Russia" id="ABBRID0E1TAG" xlink:type="simple">ZMUM</abbrev> Rd 4646), Vietnam, Lam Dong Prov., Bidoup Nui Ba National Park, <named-content xmlns:xlink="http://www.w3.org/1999/xlink" content-type="dwc:verbatimCoordinates" xlink:type="simple"><named-content content-type="geo-json" specific-use="{&#34;type&#34;:&#34;Point&#34;,&#34;coordinates&#34;:[108.683333,12.166667]}" id="NCID0EBUAG" xlink:type="simple">12°10'N, 108°41'E</named-content></named-content>, 1500 m a.s.l., mixed tropical forest on hills, in leaf litter, daytime, VI.2018, I.I. Semenyuk leg. <bold><italic>Paratypes</italic></bold> 1 ♂, 2 ♀ (<abbrev xmlns:xlink="http://www.w3.org/1999/xlink" xlink:title="Zoological Museum, State University of Moscow, Russia" id="ABBRID0EJUAG" xlink:type="simple">ZMUM</abbrev> Rd 4634), 1 ♂ (<named-content xmlns:xlink="http://www.w3.org/1999/xlink" content-type="dwc:institutional_code" xlink:type="simple">ZFMK</named-content> MYR8944), 1 ♀ (<named-content xmlns:xlink="http://www.w3.org/1999/xlink" content-type="dwc:institutional_code" xlink:type="simple">ZFMK</named-content> MYR8859), same data as holotype.</p></tp:treatment-sec><tp:treatment-sec sec-type="diagnosis" id="SECID0EVUAG"><title>Diagnosis.</title><p><italic><tp:taxon-name><tp:taxon-name-part taxon-name-part-type="genus" reg="Sphaeropoeus">Sphaeropoeus</tp:taxon-name-part> <tp:taxon-name-part taxon-name-part-type="species" reg="bidoupensis">bidoupensis</tp:taxon-name-part></tp:taxon-name></italic> sp. nov. differs from almost all other known continental species of the genus in the anterior telopod showing a very short, almost completely reduced telopoditomere 4, a character only shared with <italic><tp:taxon-name><tp:taxon-name-part taxon-name-part-type="genus" reg="Sphaeropoeus">S.</tp:taxon-name-part> <tp:taxon-name-part taxon-name-part-type="species" reg="honbaensis">honbaensis</tp:taxon-name-part></tp:taxon-name></italic> sp. nov. <italic><tp:taxon-name><tp:taxon-name-part taxon-name-part-type="genus" reg="Sphaeropoeus">Sphaeropoeus</tp:taxon-name-part> <tp:taxon-name-part taxon-name-part-type="species" reg="bidoupensis">bidoupensis</tp:taxon-name-part></tp:taxon-name></italic> sp. nov. differs from <italic><tp:taxon-name><tp:taxon-name-part taxon-name-part-type="genus" reg="Sphaeropoeus">S.</tp:taxon-name-part> <tp:taxon-name-part taxon-name-part-type="species" reg="honbaensis">honbaensis</tp:taxon-name-part></tp:taxon-name></italic> sp. nov. in the presence of a spine in the inner area of the large telopoditomere 3 (vs. absent in <italic><tp:taxon-name><tp:taxon-name-part taxon-name-part-type="genus" reg="Sphaeropoeus">S.</tp:taxon-name-part> <tp:taxon-name-part taxon-name-part-type="species" reg="honbaensis">honbaensis</tp:taxon-name-part></tp:taxon-name></italic> sp. nov.), in the endotergum, where the distances between the cuticular impressions are slightly smaller than the diameter (vs. wider than diameter in <italic><tp:taxon-name><tp:taxon-name-part taxon-name-part-type="genus" reg="Sphaeropoeus">S.</tp:taxon-name-part> <tp:taxon-name-part taxon-name-part-type="species" reg="honbaensis">honbaensis</tp:taxon-name-part></tp:taxon-name></italic> sp. nov.), the ♂ anal shield being well-rounded (weakly bell-shaped in <italic><tp:taxon-name><tp:taxon-name-part taxon-name-part-type="genus" reg="Sphaeropoeus">S.</tp:taxon-name-part> <tp:taxon-name-part taxon-name-part-type="species" reg="honbaensis">honbaensis</tp:taxon-name-part></tp:taxon-name></italic> sp. nov.), and in leg structure, with leg-pair 3 having an apical spine (vs. absent in <italic><tp:taxon-name><tp:taxon-name-part taxon-name-part-type="genus" reg="Sphaeropoeus">S.</tp:taxon-name-part> <tp:taxon-name-part taxon-name-part-type="species" reg="honbaensis">honbaensis</tp:taxon-name-part></tp:taxon-name></italic> sp. nov.), the prefemur showing a dentate mesal margin (vs. smooth in <italic><tp:taxon-name><tp:taxon-name-part taxon-name-part-type="genus" reg="Sphaeropoeus">S.</tp:taxon-name-part> <tp:taxon-name-part taxon-name-part-type="species" reg="honbaensis">honbaensis</tp:taxon-name-part></tp:taxon-name></italic> sp. nov.), and the coxa process being weakly developed and partly sharp (vs. strongly developed and well-rounded in <italic><tp:taxon-name><tp:taxon-name-part taxon-name-part-type="genus" reg="Sphaeropoeus">S.</tp:taxon-name-part> <tp:taxon-name-part taxon-name-part-type="species" reg="honbaensis">honbaensis</tp:taxon-name-part></tp:taxon-name></italic> sp. nov.).</p></tp:treatment-sec><tp:treatment-sec sec-type="description" id="SECID0EJYAG"><title>Description.</title><p><bold><italic>Measurements</italic></bold>: holotype ♂ ca. 24 mm long, 11.2 mm (2<sup>nd</sup>), up to 12.3 mm (7<sup>th</sup>) wide, 7.1 mm high (2<sup>nd</sup> the highest). Paratype ♀ (<named-content xmlns:xlink="http://www.w3.org/1999/xlink" content-type="dwc:institutional_code" xlink:type="simple">ZFMK</named-content>): ca. 29 mm long, 13.5 mm (2<sup>nd</sup>), up to 14.3 mm (7<sup>th</sup>) wide, 7.7 mm (2<sup>nd</sup>) up to 9.1 mm in height (7<sup>th</sup> the highest). <abbrev xmlns:xlink="http://www.w3.org/1999/xlink" xlink:title="Zoological Museum, State University of Moscow, Russia" id="ABBRID0EGZAG" xlink:type="simple">ZMUM</abbrev> paratypes 10 mm (♂), 11 mm (♀) or 13 mm wide (♀). <bold><italic>Coloration</italic></bold>: both in vivo and in vitro, after &gt;1.5 years of preservation in ethanol, similar; in life, adults uniformly dark brown to blackish brown, juveniles lighter and showing vague or clear variegated tergal patterns (Fig. <xref ref-type="fig" rid="F2">2C, D</xref>), antennae in adults orange, legs in adults mostly dark or lighter olive-brown (Fig. <xref ref-type="fig" rid="F2">2B</xref>); in alcohol, adults likewise uniformly dark brown to blackish brown, antennae orange, legs light grey-brown to olive-grey-brown with a little lighter tarsi. Tegument mostly dull to poorly shining (Fig. <xref ref-type="fig" rid="F2">2A, B</xref>). <bold><italic>Head</italic></bold>: eyes with ca. 65 ocelli. Antennae short (Fig. <xref ref-type="fig" rid="F9">9H</xref>), protruding beyond centre of head. Antennomeres 1–5 with few longer setae, 6<sup>th</sup> densely pubescent. Antennomere 6 towards disc with a single row of sensilla basiconica. Antennomere 6 swollen in ♂, cylindrical in ♀, twice as long as, but only slightly wider than, antennomeres 1–5. ♂ with 36/40, ♀ with 17/24 apical cones. Palpi of gnathochilarium located in a single field. <bold><italic>Collum</italic></bold>: completely covered with long setae, like the tergites. <bold><italic>Thoracic shield</italic></bold>: with wide and shallow grooves, 3 or 4 weak crests present at posterior corner. <bold><italic>Tergites</italic></bold>: surface covered with longer setae, most innervating in small pits (Fig. <xref ref-type="fig" rid="F4">4B</xref>). Paratergite tips of midbody tergites projecting posteriorly (Fig. <xref ref-type="fig" rid="F2">2A</xref>). <bold><italic>Anal shield</italic></bold>: well-rounded. In both sexes completely covered with longer setae. Locking carina long, 2× as long as width of last laterotergite, located close to margin. <bold><italic>Endotergum</italic></bold>: inner section lacking any spines or setae. Middle area with a single row of large, sparse, elliptical, cuticular impressions. Distance between impressions shorter than their diameter. Apically, two rows of long marginal bristles, tips of longest setae clearly protruding beyond tergal margin (Fig. <xref ref-type="fig" rid="F3">3D</xref>). Bristles not smooth, but with numerous small spinicles. <bold><italic>Stigmatic plates</italic></bold>: first well-rounded, triangular. <bold><italic><tp:taxon-name><tp:taxon-name-part taxon-name-part-type="genus" reg="Laterotergites">Laterotergites</tp:taxon-name-part></tp:taxon-name></italic></bold>: first with a slightly projecting, well-rounded process. <tp:taxon-name><tp:taxon-name-part taxon-name-part-type="genus" reg="Laterotergites">Laterotergites</tp:taxon-name-part></tp:taxon-name> 2 and following not extended, well-rounded. <bold><italic>Legs</italic></bold>: first with 2 or 3, second with 5 (one of them basal), third with 8 ventral and an apical spine. Leg-pairs 4–21 each with 12–14 ventral spines and a single apical spine. Coxa process visible, partly sharp (Fig. <xref ref-type="fig" rid="F9">9G</xref>). Femur 1.5, tarsus 4.7 times longer than wide. Femur with a very long ridge (Fig. <xref ref-type="fig" rid="F9">9G</xref>). Mesal margin of femur completely extended into 12–14 teeth, prefemur at mesal margin with 5–8 teeth (Fig. <xref ref-type="fig" rid="F9">9G</xref>). <bold><italic>Female sexual characters</italic></bold>: vulva large, covering 2/3 coxa, a conspicuous operculum extending above basal half of prefemur (Fig. <xref ref-type="fig" rid="F9">9I</xref>). Operculum massive, larger than bursa, wider than prefemur, apically rounded. <bold><italic>Subanal plate</italic></bold>: large and wide, triangular. <bold><italic>Male gonopore</italic></bold>: opening covered with a single, apically membranous plate. <bold><italic>Anterior telopod</italic></bold> (Fig. <xref ref-type="fig" rid="F9">9C–F</xref>): four podomeres, first three of equal length regardless of the processes, podomere 4 rudimentary, conical. Telopoditomere 2 with a strong, curved process overreaching telopoditomere 4. Telopoditomere 3 posteriorly with a longer process juxtaposed to apex process of telopoditomere 2, clearly protruding above telopoditomere 4, as well as both process of telopoditomere 2 and a large spine in the central area. Telopoditomere 4 conical, with a single spine. <bold><italic>Posterior telopod</italic></bold> (Fig. <xref ref-type="fig" rid="F9">9A, B</xref>): podomeres 3 and 4 slightly longer than process of podomere 2. Podomere 4 short, conical, with two spines, slightly curved towards immovable finger. Podomere 3 slender, 3.6 times longer than wide. Its excavate inner margin with a membranous lobe and a single spine, posterior face with ca. 10 small crenulated teeth. Immovable finger slender, apically tapering, tip curved towards movable finger. Membranous area apically with a large, bifid, membranous lobe. Podomeres 1–3 in anterior and posterior views with few setae. Podomere 4 in both aspects glabrous.</p><fig id="F10" position="float" orientation="portrait"><object-id xmlns:xlink="http://www.w3.org/1999/xlink" content-type="doi" xlink:type="simple">10.3897/zookeys.930.47742.figure10</object-id><object-id xmlns:xlink="http://www.w3.org/1999/xlink" content-type="arpha" xlink:type="simple">2C0067DF-8F3D-551A-B7CD-CD91C040B05B</object-id><label>Figure 10.</label><caption><p>Habitus photograph of the lectotype (HNHM 2858/1) of <italic><tp:taxon-name><tp:taxon-name-part taxon-name-part-type="genus" reg="Sphaeropoeus">Sphaeropoeus</tp:taxon-name-part> <tp:taxon-name-part taxon-name-part-type="species" reg="maculatus">maculatus</tp:taxon-name-part></tp:taxon-name></italic> (Verhoeff, 1924), lateral view, and a distribution map of all other relevant zephroniid species in Vietnam. <bold>A</bold><italic><tp:taxon-name><tp:taxon-name-part taxon-name-part-type="genus" reg="Sphaerobelum">Sphaerobelum</tp:taxon-name-part> <tp:taxon-name-part taxon-name-part-type="species" reg="bicorne">bicorne</tp:taxon-name-part></tp:taxon-name></italic> Attems, 1938 (new record) <bold>B</bold><italic><tp:taxon-name><tp:taxon-name-part taxon-name-part-type="genus" reg="Sphaerobelum">Sphaerobelum</tp:taxon-name-part> <tp:taxon-name-part taxon-name-part-type="species" reg="bicorne">bicorne</tp:taxon-name-part></tp:taxon-name></italic> Attems, 1938 (old record) <bold>C</bold><italic><tp:taxon-name><tp:taxon-name-part taxon-name-part-type="genus" reg="Sphaerobelum">Sphaerobelum</tp:taxon-name-part> <tp:taxon-name-part taxon-name-part-type="species" reg="pumatense">pumatense</tp:taxon-name-part></tp:taxon-name></italic> sp. nov. <bold>D</bold><italic><tp:taxon-name><tp:taxon-name-part taxon-name-part-type="genus" reg="Sphaeropoeus">Sphaeropoeus</tp:taxon-name-part> <tp:taxon-name-part taxon-name-part-type="species" reg="manca">manca</tp:taxon-name-part></tp:taxon-name></italic> (Attems, 1936) <bold>E</bold><italic><tp:taxon-name><tp:taxon-name-part taxon-name-part-type="genus" reg="Sphaeropoeus">Sphaeropoeus</tp:taxon-name-part> <tp:taxon-name-part taxon-name-part-type="species" reg="maculatus">maculatus</tp:taxon-name-part></tp:taxon-name></italic> (Verhoeff, 1924) <bold>F</bold><italic><tp:taxon-name><tp:taxon-name-part taxon-name-part-type="genus" reg="Sphaeropoeus">Sphaeropoeus</tp:taxon-name-part> <tp:taxon-name-part taxon-name-part-type="species" reg="honbaensis">honbaensis</tp:taxon-name-part></tp:taxon-name></italic> sp. nov. <bold>G</bold><italic><tp:taxon-name><tp:taxon-name-part taxon-name-part-type="genus" reg="Sphaeropoeus">Sphaeropoeus</tp:taxon-name-part> <tp:taxon-name-part taxon-name-part-type="species" reg="bidoupensis">bidoupensis</tp:taxon-name-part></tp:taxon-name></italic> sp. nov.</p></caption><graphic xmlns:xlink="http://www.w3.org/1999/xlink" xlink:href="zookeys-930-037-g010.jpg" position="float" orientation="portrait" xlink:type="simple" id="oo_404791.jpg"><uri content-type="original_file" xlink:type="simple">https://binary.pensoft.net/fig/404791</uri></graphic></fig></tp:treatment-sec><tp:treatment-sec sec-type="etymology" id="SECID0ELABG"><title>Etymology.</title><p>To emphasize the provenance from the Bidoup Nui Ba National Park, adjective.</p></tp:treatment-sec><tp:treatment-sec sec-type="remarks" id="SECID0EQABG"><title>Remarks.</title><p>This new species was very abundant in the Park area and could be found almost throughout the year. In January, juveniles lived under logs, but no adults were recorded. The daytime temperature above the leaf litter averaged 17 °C, dropping down to 14 °C (minimum 12.5 °C) at night; rains were quite abundant. In June, juveniles colonized decaying wood, leaf litter, suspended soils in <italic><tp:taxon-name><tp:taxon-name-part taxon-name-part-type="genus" reg="Asplenium">Asplenium</tp:taxon-name-part></tp:taxon-name></italic> sp. ferns, and spaces under logs. Adults lived in leaf litter and the suspended soil of ferns, only occasionally and only males walking openly on the forest floor. Juveniles and some adults were often recorded hiding inside their “living chambers” (Fig. <xref ref-type="fig" rid="F2">2C, D</xref>), just like those observed in <italic><tp:taxon-name><tp:taxon-name-part taxon-name-part-type="genus" reg="Sphaerobelum">Sphaerobelum</tp:taxon-name-part> <tp:taxon-name-part taxon-name-part-type="species" reg="bicorne">bicorne</tp:taxon-name-part></tp:taxon-name></italic> (see above). The daytime temperature above the leaf litter averaged 20 °C, compared to 16.5 °C (minimum 14.9 °C) at night; rains were likewise quite abundant. In November, the millipedes were mainly hidden in leaf litter. The daytime temperature above the leaf litter averaged 22 °C, vs. 14.5 °C (minimum 11.2 °C) at night; rains were particularly heavy, as a typhoon came in.</p><p><italic><tp:taxon-name><tp:taxon-name-part taxon-name-part-type="genus" reg="Sphaeropoeus">Sphaeropoeus</tp:taxon-name-part> <tp:taxon-name-part taxon-name-part-type="species" reg="bidoupensis">bidoupensis</tp:taxon-name-part></tp:taxon-name></italic> sp. nov. seems only to occur in forests at about 1500 m a.s.l.. This was a riparian, very wet, broadleaved forest with abundant <italic><tp:taxon-name><tp:taxon-name-part taxon-name-part-type="genus" reg="Asplenium">Asplenium</tp:taxon-name-part></tp:taxon-name></italic> sp. ferns on tree trunks starting from the ground level and a thick leaf litter layer on the floor, as well as a forest with dominating <tp:taxon-name><tp:taxon-name-part taxon-name-part-type="family">Fagaceae</tp:taxon-name-part></tp:taxon-name> trees mixed with several coniferous species on slopes, the leaf litter layer being thick and to a significant proportion formed by coniferous needles. The species was not located in the adjacent mossy elfin forest up to 2000 m a.s.l. with a much cooler and wet weather.</p></tp:treatment-sec><tp:treatment-sec><!--Section generated to contain objects referenced in tp:taxon-treatment.--><fig id="F2" position="float" orientation="portrait"><object-id xmlns:xlink="http://www.w3.org/1999/xlink" content-type="doi" xlink:type="simple">10.3897/zookeys.930.47742.figure2</object-id><object-id xmlns:xlink="http://www.w3.org/1999/xlink" content-type="arpha" xlink:type="simple">85178044-DBA7-583F-9748-E0EF58B67174</object-id><label>Figure 2.</label><caption><p>Live <italic><tp:taxon-name><tp:taxon-name-part taxon-name-part-type="genus" reg="Sphaeropoeus">Sphaeropoeus</tp:taxon-name-part> <tp:taxon-name-part taxon-name-part-type="species" reg="bidoupensis">bidoupensis</tp:taxon-name-part></tp:taxon-name></italic> sp. nov. (<bold>A–E</bold>) and <italic><tp:taxon-name><tp:taxon-name-part taxon-name-part-type="genus" reg="Sphaeropoeus">Sphaeropoeus</tp:taxon-name-part> <tp:taxon-name-part taxon-name-part-type="species" reg="honbaensis">honbaensis</tp:taxon-name-part></tp:taxon-name></italic> sp. nov. (<bold>F–H</bold>) in the field <bold>A</bold> enrolled male (left) and female (right) <bold>B</bold> adult, ventral view <bold>C</bold> adult and its excrements in a “living room” in leaf litter <bold>D</bold> early instar juvenile enrolled in its “living room”, with surrounding dead leaves eaten and excrement used to shape the room <bold>E</bold> enrolled middle-sized instar juvenile <bold>F–H</bold> adult, enrolled and walking, respectively. Pictures taken not to scale.</p></caption><graphic xmlns:xlink="http://www.w3.org/1999/xlink" xlink:href="zookeys-930-037-g002.jpg" position="float" orientation="portrait" xlink:type="simple" id="oo_404783.jpg"><uri content-type="original_file" xlink:type="simple">https://binary.pensoft.net/fig/404783</uri></graphic></fig><fig id="F3" position="float" orientation="portrait"><object-id xmlns:xlink="http://www.w3.org/1999/xlink" content-type="doi" xlink:type="simple">10.3897/zookeys.930.47742.figure3</object-id><object-id xmlns:xlink="http://www.w3.org/1999/xlink" content-type="arpha" xlink:type="simple">BAB2ACF8-F458-557A-8F12-16ECF344A85D</object-id><label>Figure 3.</label><caption><p>Endoterga of midbody segments, SEM micrographs. <bold>A</bold><italic><tp:taxon-name><tp:taxon-name-part taxon-name-part-type="genus" reg="Sphaerobelum">Sphaerobelum</tp:taxon-name-part> <tp:taxon-name-part taxon-name-part-type="species" reg="bicorne">bicorne</tp:taxon-name-part></tp:taxon-name></italic> Attems, 1938, ♂ (<named-content xmlns:xlink="http://www.w3.org/1999/xlink" content-type="dwc:institutional_code" xlink:type="simple">ZFMK</named-content>) <bold>B</bold><italic><tp:taxon-name><tp:taxon-name-part taxon-name-part-type="genus" reg="Sphaerobelum">Sphaerobelum</tp:taxon-name-part> <tp:taxon-name-part taxon-name-part-type="species" reg="pumatense">pumatense</tp:taxon-name-part></tp:taxon-name></italic> sp. nov., ♂ holotype <bold>C</bold><italic><tp:taxon-name><tp:taxon-name-part taxon-name-part-type="genus" reg="Sphaeropoeus">Sphaeropoeus</tp:taxon-name-part> <tp:taxon-name-part taxon-name-part-type="species" reg="maculatus">maculatus</tp:taxon-name-part></tp:taxon-name></italic> (Verhoeff, 1924), ♂ lectotype <bold>D</bold><italic><tp:taxon-name><tp:taxon-name-part taxon-name-part-type="genus" reg="Sphaeropoeus">Sphaeropoeus</tp:taxon-name-part> <tp:taxon-name-part taxon-name-part-type="species" reg="bidoupensis">bidoupensis</tp:taxon-name-part></tp:taxon-name></italic> sp. nov., ♂ holotype <bold>E</bold><italic><tp:taxon-name><tp:taxon-name-part taxon-name-part-type="genus" reg="Sphaeropoeus">Sphaeropoeus</tp:taxon-name-part> <tp:taxon-name-part taxon-name-part-type="species" reg="honbaensis">honbaensis</tp:taxon-name-part></tp:taxon-name></italic> sp. nov., ♂ holotype. Scale bars: 0.2 mm.</p></caption><graphic xmlns:xlink="http://www.w3.org/1999/xlink" xlink:href="zookeys-930-037-g003.jpg" position="float" orientation="portrait" xlink:type="simple" id="oo_404784.jpg"><uri content-type="original_file" xlink:type="simple">https://binary.pensoft.net/fig/404784</uri></graphic></fig><fig id="F4" position="float" orientation="portrait"><object-id xmlns:xlink="http://www.w3.org/1999/xlink" content-type="doi" xlink:type="simple">10.3897/zookeys.930.47742.figure4</object-id><object-id xmlns:xlink="http://www.w3.org/1999/xlink" content-type="arpha" xlink:type="simple">9B462FA4-E33D-5517-B0E9-ED8DD30F556F</object-id><label>Figure 4.</label><caption><p>Tergal surface of midbody segments, SEM micrographs. <bold>A</bold><italic><tp:taxon-name><tp:taxon-name-part taxon-name-part-type="genus" reg="Sphaerobelum">Sphaerobelum</tp:taxon-name-part> <tp:taxon-name-part taxon-name-part-type="species" reg="bicorne">bicorne</tp:taxon-name-part></tp:taxon-name></italic> Attems, 1938, ♂ (<named-content xmlns:xlink="http://www.w3.org/1999/xlink" content-type="dwc:institutional_code" xlink:type="simple">ZFMK</named-content>) <bold>B</bold><italic><tp:taxon-name><tp:taxon-name-part taxon-name-part-type="genus" reg="Sphaeropoeus">Sphaeropoeus</tp:taxon-name-part> <tp:taxon-name-part taxon-name-part-type="species" reg="bidoupensis">bidoupensis</tp:taxon-name-part></tp:taxon-name></italic> sp. nov., ♂ holotype. Scale bars: 0.2 mm.</p></caption><graphic xmlns:xlink="http://www.w3.org/1999/xlink" xlink:href="zookeys-930-037-g004.jpg" position="float" orientation="portrait" xlink:type="simple" id="oo_404785.jpg"><uri content-type="original_file" xlink:type="simple">https://binary.pensoft.net/fig/404785</uri></graphic></fig><fig id="F9" position="float" orientation="portrait"><object-id xmlns:xlink="http://www.w3.org/1999/xlink" content-type="doi" xlink:type="simple">10.3897/zookeys.930.47742.figure9</object-id><object-id xmlns:xlink="http://www.w3.org/1999/xlink" content-type="arpha" xlink:type="simple">0E84ED56-0ABE-52F5-84AD-B71DE9ED96A0</object-id><label>Figure 9.</label><caption><p><italic><tp:taxon-name><tp:taxon-name-part taxon-name-part-type="genus" reg="Sphaeropoeus">Sphaeropoeus</tp:taxon-name-part> <tp:taxon-name-part taxon-name-part-type="species" reg="bidoupensis">bidoupensis</tp:taxon-name-part></tp:taxon-name></italic> sp. nov., ♂ holotype (<bold>A–H</bold>) and ♀ paratype (<bold>I</bold>). <bold>A, B</bold> Left posterior telopod, posterior and anterior views, respectively <bold>C–F</bold> left anterior telopod, posterior, sublateral, lateral and anterior views, respectively <bold>G</bold> left leg 9, anterior view <bold>H</bold> left antenna <bold>I</bold> left coxa and prefemur 2 with vulva, posterior view. Scale bars: 1.0 mm, <bold>D</bold> drawn not to scale.</p></caption><graphic xmlns:xlink="http://www.w3.org/1999/xlink" xlink:href="zookeys-930-037-g009.jpg" position="float" orientation="portrait" xlink:type="simple" id="oo_404790.jpg"><uri content-type="original_file" xlink:type="simple">https://binary.pensoft.net/fig/404790</uri></graphic></fig></tp:treatment-sec></tp:taxon-treatment>
